# Supplementary material for: In silico characterization, molecular phylogeny, and expression profiling of genes encoding legume lectin-like proteins under various abiotic stresses in Arabidopsis thaliana
Source: BMC Genomics. 2022 Jun 29;23:480. doi: 10.1186/s12864-022-08708-0 (PMC9241310; doi:10.1186/s12864-022-08708-0)
Supplement: Supplementary file 5 — Additional file 5: Sequencing information of AT5g03350CDS-pDONR207 entry clone (reverse). [file 12864_2022_8708_MOESM5_ESM.zip]

Archive with 1 entries (1 files):
- AT5g033501_pDONR207 PLASMID_R_G06_07.ab1
