# Supplementary material for: In silico characterization, molecular phylogeny, and expression profiling of genes encoding legume lectin-like proteins under various abiotic stresses in Arabidopsis thaliana
Source: BMC Genomics. 2022 Jun 29;23:480. doi: 10.1186/s12864-022-08708-0 (PMC9241310; doi:10.1186/s12864-022-08708-0)
Supplement: Supplementary file 12 — Additional file 12: Table S5. List of transcription factors (TFs), which are predicted to bind cis-regulatory elements (CREs) present in 500 bp upstream promoter region of AtLLPs. [file 12864_2022_8708_MOESM12_ESM.xlsx]

## Sheet: Sheet1
Table S5 List of transcription factors (TFs), which are predicted to bind cis-regulatory elements (CREs) present in 500 bp upstream promoter region of AtLLPs
LLPs	AT1g53060	AT1g53070	AT1g53080	AT3g16530	AT5g03350	AT1g07460	AT3g15356
Transcription factor superfamily	TFs
AP2		AT5g17430	AT5g17430	AT5g17430	AT5g17430	AT5g17430	AT5g17430
ARF	AT1g19850					AT1g19850
	AT5g62000					AT5g62000
ARR-B					AT5g58080	AT4G16110
						AT4G31920
B3			AT1g49480	AT1g49480	AT1g49480		AT1G49480
					AT5g60130		AT4G33280
							AT5G18090
BBR-BPC	AT2g01930	AT2g01930	AT2g01930		AT2g01930
	AT5g42520	AT4g38910			AT4g38910
		AT5g42520			AT5g42520
BES1					AT1g19350	AT1G75080
bHLH				AT1g35460	AT3g23690		AT1G35460
				AT1g51140	AT4g21330		AT1G51140
				AT2g42280	AT5g08130		AT2G31220
					AT5g61270		AT2G42280
bZIP	AT3g30530	AT1g08320	AT1g32150	AT1g32150	AT1g08320		AT2G21230
	AT5g38800	AT1g77920	AT1g43700	AT1g45249	AT1g22070		AT3G12250
		AT3g62420	AT1g75390	AT1g75390	AT1g42990		AT4G36730
		AT4g34590	AT2g04038	AT2g04038	AT1g77920		AT5G06839
			AT2g18160	AT2g18160	AT3g12250		AT5G11260
			AT2g21230	AT2g35530	AT3g30530
			AT2g35530	AT2g36270	AT3g62420
			AT2g40620	AT2g46270	AT4g34590
			AT2g46270	AT3g10800	AT5g06839
			AT5g15830	AT3g30530	AT5g06950
				AT3g56850	AT5g06960
				AT3g62420	AT5g10030
				AT4g34590	AT5g11260
				AT5g11260	AT5g38800
				AT5g15830	AT5g65210
C2H2	AT1g27730	AT1g72050	AT1g14580	AT1g03840	AT2g01940	AT3G46090	AT1G03840
	AT3g46070	AT3g50700	AT1g55110	AT1g27730	AT3g13810		AT1G14580
	AT3g48430		AT2g02080	AT1g55110	AT3g46070		AT1G55110
	AT5g04390		AT2g17180	AT1g72050	AT3g46090		AT1G72050
	AT3g12130		AT3g50700	AT2g02080	AT5g04390		AT2G02070
			AT5g03150	AT3g13810			AT2G02080
			AT5g66730	AT3g46070			AT2G15740
				AT3g46090			AT3G13810
				AT3g50700			AT3G46070
				AT5g03150			AT3G48430
				AT5g66730			AT3G50700
							AT5G03150
							AT5G04390
							AT5G66730
C3H							AT5G63260
CAMTA	AT5g64220				AT5g09410
CPP		AT2g20110	AT3g22760	AT2g20110	AT3g22760		AT2G20110
		AT3g22780		AT3g22760
				AT3g22780
				AT4g14770
Dof	AT1g47655	AT1g51700	AT1g47655	AT1g29160	AT3g50410	AT1G51700	AT1G47655
	AT1g51700	AT1g64620	AT1g69570	AT1g69570	AT3g55370	AT1G64620	AT2G28810
	AT1g69570	AT1g69570	AT4g38000	AT2g28810	AT4g38000	AT2G28810	AT2G46590
	AT2g28810	AT2g28810	AT5g66940	AT3g45610	AT5g66940	AT3G50410	AT3G52440
	AT3g47500	AT3g45610		AT3g50410		AT4G38000	AT4G21080
	AT3g50410	AT3g50410		AT3g55370		AT5G02460	AT5G39660
	AT5g02460	AT3g55370		AT4g21040		AT5G62940	AT5G60850
	AT5g62940	AT4g38000		AT4g21080		AT5G66940	AT5G66940
	AT5g66940	AT5g02460		AT4g38000
		AT5g62940		AT5g02460
		AT5g66940		AT5g62940
E2F/DP			AT1g47870
			AT2g36010
EIL		AT1g73730			AT1g73730
ERF				AT1g03800			AT1G01250
				AT1g06160			AT1G03800
				AT1g28360			AT1G06160
				AT1g28370			AT1G12630
				AT1g43160			AT1G19210
				AT1g50640			AT1G21910
				AT1g53170			AT1G22810
				AT1g53910			AT1G28160
				AT1g68550			AT1G28370
				AT1g72360			AT1G36060
				AT1g75490			AT1G43160
				AT2g31230			AT1G44830
				AT2g33710			AT1G46768
				AT3g15210			AT1G50640
				AT3g23220			AT1G53170
				AT3g23240			AT1G53910
				AT3g57600			AT1G68550
				AT4g17490			AT1G71450
				AT4g18450			AT1G72360
				AT5g07310			AT1G75490
				AT5g13910			AT1G77200
				AT5g18560			AT1G77640
				AT5g25190			AT2G23340
				AT5g44210			AT2G31230
				AT5g47220			AT2G33710
				AT5g47230			AT2G35700
				AT5g51190			AT5G18560
				AT5g61600			AT5G19790
				AT5g65130			AT5G25190
				AT5g67000			AT5G25390
							AT2G40340
							AT2G44840
							AT2G44940
							AT3G11020
							AT3G15210
							AT3G16770
							AT3G20310
							AT3G23220
							AT3G23240
							AT3G50260
							AT3G57600
							AT4G06746
							AT4G16750
							AT4G17490
							AT4G18450
							AT4G23750
							AT4G27950
							AT4G28140
							AT4G31060
							AT4G32800
							AT4G34410
							AT4G36900
							AT5G07310
							AT5G18450
							AT5G13910
							AT5G44210
							AT5G47220
							AT5G51190
							AT5G52020
							AT5G61600
							AT5G64750
							AT5G65130
							AT5G67000
							AT5G67190
FAR1					AT3g22170
					AT4g15090
G2-like			AT3g24120	AT2g03500	AT3g13040	AT3G46640	AT1G49560
				AT5g42630			AT1G68670
							AT2G03500
							AT5G42630
GATA	AT4g24470		AT1g08000	AT1g08010		AT3G21175	AT3G21175
				AT2g18380		AT4G24470	AT3G24050
				AT3g60530			AT4G24470
				AT4g36620
GeBP				AT4g00270	AT4g00250		AT4G00250
				AT2g01570
GRAS							AT2G01570
HD-ZIP	AT2g46680		AT3g01220	AT1g69780			AT1G70920
	AT3g01470		AT3g01470	AT1g70920			AT3G01220
	AT3g61890			AT3g01220			AT3G01470
	AT4g17460			AT3g01470			AT4G36740
	AT4g37790			AT4g17460			AT5G66700
	AT5g03790			AT5g03790
	AT5g66700			AT5g65310
				AT5g66700
HSF	AT1g46264				AT1g46264
	AT3g02990				AT3g02990
	AT3g22830				AT3g22830
	AT3g24520				AT3g24520
	AT4g11660				AT4g11660
	AT5g16820				AT5g16820
	AT5g62020
LBD	AT2g42430						AT3G26620
	AT3g26620						AT5G63090
MIKC_MADS	AT1g77080	AT2g45660	AT2g45660	AT1g24260	AT1g77080	AT1G31140	AT2G45660
				AT2g45660	AT2g03710		AT3G61120
				AT3g54340	AT2g45660		AT5G62165
				AT4g18960	AT5g10140
MYB	AT1g49010	AT1g06180		AT3g28910	AT1g09540	AT2G32460	AT1G49010
	AT2g32460	AT1g09540		AT5g04760	AT1g34670		AT2G38090
	AT3g49690	AT1g16490		AT5g62470	AT1g49010		AT3G11280
	AT4g32730	AT1g18570			AT1g79180		AT3G28910
	AT5g02320	AT1g79180			AT2g38090		AT5G05790
	AT5g04760	AT2g32460			AT2g47460		AT5G08520
	AT5g05790	AT2g38090			AT3g02940		AT5G62470
	AT5g08520	AT3g06490			AT3g11280
	AT5g11510	AT3g11280			AT3g12720
	AT5g40330	AT3g12720			AT3g23250
		AT3g12820			AT3g28910
		AT3g61250			AT3g61250
		AT4g38620			AT4g01680
		AT5g05790			AT5g04760
		AT5g14340			AT5g05790
		AT5g16600			AT5g08520
		AT5g62320
MYB_related	AT1g70000	AT3g10580		AT1g70000	AT1g18960	AT4G01280	AT1G18960
		AT5g47390		AT5g58900	AT1g19000		AT1G19000
		AT5g61620			AT1g70000		AT1G74840
					AT1g74840		AT3G10580
					AT3g10580		AT5G47390
					AT5g47390		AT5G56840
					AT5g56840		AT5G58900
					AT5g58900		AT5G61620
					AT5g61620
NAC	AT1g28470			AT1g32770	AT2g46770	AT1G02230	AT1G69490
	AT1g65910			AT1g61110		AT1G02250	AT1G71930
	AT2g18060					AT1G19040	AT1G76420
	AT4g17980					AT1G32510	AT3G61910
	AT4g28500					AT1G32870
	AT4g29230					AT1G34180
	AT5g13180					AT1G34190
						AT1G54330
						AT1G65910
						AT1G71930
						AT1G76420
						AT1G79580
						AT2G24430
						AT2G27300
						AT2G46770
						AT3G03200
						AT3G04060
						AT3G10480
						AT3G10490
						AT3G10500
						AT3G15170
						AT3G15510
						AT3G17730
						AT3G18400
						AT3G18400
						AT3G49530
						AT4G01550
						AT4G10350
						AT5G04410
						AT5G07680
						AT5G13180
						AT5G18270
						AT5G39610
						AT5G46590
						AT5G53950
						AT5G62380
						AT5G64060
						AT5G66300
NF-YB	AT2g38880
Nin-like	AT1g74480		AT4g24020		AT4g24020
RAV	AT1g13260
S1Fa-like	AT3g09735				AT3g09735
SBP				AT5g18830	AT1g27360
SRS		AT1g19790				AT3G51060
TCP			AT3g45150	AT1g30210		AT3G27010	AT1G30210
				AT1g53230			AT1G35560
				AT1g67260			AT1G53230
				AT1g69690			AT1G67260
				AT3g02150			AT1G69690
				AT3g27010			AT1G72010
				AT3g45150			AT3G02150
				AT5g08070			AT3G27010
				AT5g08330			AT3G45150
							AT4G18390
							AT5G08070
							AT5G08330
							AT5G23280
							AT5G51910
Trihelix		AT1g33240			AT5g01380		AT5G05550
		AT1g76870
		AT1g76880
VOZ				AT2g42400			AT2G42400
WOX		AT2g17950			AT2g17950
WRKY	AT2g44745		AT5g26170	AT2g21900		AT1G29280	AT2G25000
	AT5g22570			AT5g01900		AT1G29860	AT5G01900
						AT1G30650
						AT1G62300
						AT1G80840
						AT2G03340
						AT2G23320
						AT2G24570
						AT2G30250
						AT2G30590
						AT2G38470
						AT2G40740
						AT2G46130
						AT2G47260
						AT3G01970
						AT3G56400
						AT4G01250
						AT4G01720
						AT4G04450
						AT4G18170
						AT4G22070
						AT4G23550
						AT4G24240
						AT4G26640
						AT4G31550
						AT4G31800
						AT5G07100
						AT5G13080
						AT5G24110
						AT5G41570
						AT5G46350
						AT5G52830
YABBY							AT1G69180
ZF-HD		AT5g39760	AT2g18350	AT1g14687			AT2G02540
			AT3g28920	AT2g18350
			AT5g39760	AT3g28920
				AT5g39760
