# Supplementary material for: In silico characterization, molecular phylogeny, and expression profiling of genes encoding legume lectin-like proteins under various abiotic stresses in Arabidopsis thaliana
Source: BMC Genomics. 2022 Jun 29;23:480. doi: 10.1186/s12864-022-08708-0 (PMC9241310; doi:10.1186/s12864-022-08708-0)
Supplement: Supplementary file 13 — Additional file 13: Table S6. Expressional correlation of coefficients (r-value) analysis between AtLLPs and their cis-regulatory elements (CREs) cognate transcription factors (TFs) in root and shoot tissues under different abiotic stress conditions. [file 12864_2022_8708_MOESM13_ESM.xlsx]

## Sheet: Sheet1
Table S6 Expressional correlation of coefficients (r-value) analysis between AtLLPs and their cis-regulatory elements (CREs) cognate transcription factors (TFs) under different abiotic stress conditions in both root and shoot tissues
AT1g53060
ROOT
	Cold	Osmotic	Salt	Drought	Genotoxic	Oxidative	UV-B	Wound	Heat
AT1g13260	-0.817486	-0.464205	-0.627055	-0.137757	0.764823	-0.434974	-0.683927	-0.0359692	-0.223098
AT1g69570	-0.703082	-0.854011	-0.829814	-0.288379	-0.397734	-0.788228	0.655571	0.139984	-0.257422
AT3g47500	-0.374633	-0.349974	0.115446	-0.64952	-0.530068	-0.468569	0.267318	0.474062	0.507904
AT3g24520	-0.665036	0.716486	0.721997	-0.359296	-0.1378	0.0709952	0.728636	0.506304	0.547598
AT5g05790	-0.509686	0.784182	-0.0223657	-0.322866	0.0905711	-0.103875	-0.538506	0.47879	0.284633
AT1g28470	-0.290653	-0.653374	-0.640723	0.371764	-0.802152	0.680613	0.35001	0.0341993	0.354005
AT4g29230	0.395626	-0.247421	-0.278591	0.364773	0.22473	0.401819	0.0405962	-0.0822613	0.37487
AT3g49690	0.0227038	0.312559	-0.391844	0.6661	0.824483	0.443232	0.516319	0.399522	0.262513
AT3g22830	-0.79056	0.321921	0.112204	0.546458	0.542896	0.246476	0.710686	-0.196234	-0.569785
AT3g46070	-0.699418	-0.373405	-0.75829	-0.21163	-0.190465	-0.598173	-0.38704	-0.704133	-0.156025
AT2g42430	-0.11118	-0.521125	-0.169467	-0.512673	0.224679	-0.366618	0.0273896	0.364134	0.439979
AT3g02990	-0.508295	-0.281699	-0.421919	-0.193547	0.833578	-0.425971	0.498171	0.745715	-0.0545002
AT5g04760	-0.423151	-0.354579	-0.141451	0.378473	0.07031	-0.59238	0.632576	-0.0628805	0.0472861
AT4g37790	-0.597419	-0.0275341	3.09829e-17	0.596938	0.0821203	-0.0518476	0.30767	-0.111202	0.399503
AT2g46680	-0.41901	-0.660403	-0.227179	0.0462666	-0.467384	-0.015289	0.0544219	-0.278806	-0.406275
AT3g61890	-0.792118	-0.582894	-0.154666	0.20968	-0.174649	-0.27333	0.467419	-0.16313	-0.200325
AT5g04390	0.318021	-0.552524	-0.449805	0.0343152	-0.0529574	0.293798	0.134205	0.437479	0.146163
AT5g13180	-0.00321081	-0.912115	-0.65377	-0.465776	-0.806516	-0.687836	-0.157649	-0.444262	-0.210282
AT5g16820	-0.191958	-0.516531	-0.4769	-0.744081	-0.527325	-0.656736	0.463251	0.0592349	-0.472477
AT2g44745	-0.340594	0.444781	-0.219212	-0.222762	-0.283844	-0.255324	0.103235	-0.307832	0.0549548
AT1g27730	-0.641546	-0.330262	-0.348303	0.583537	-0.751033	-0.362434	0.374865	-0.0154672	0.1576
AT1g51700	-0.76463	0.242017	-0.411373	0.790827	-0.562291	0.601699	0.649132	-0.29824	0.167588
AT5g22570	-0.659272	-0.307902	-0.532495	0.731099	0.409778	0.301218	0.00265025	-0.258291	-0.318738
AT5g40330	0.322416	0.87214	-0.49046	-0.0810607	0.542478	-0.624758	-0.678159	0.835229	-0.440685
AT4g17460	-0.129838	0.61621	-0.277973	0.256599	0.0278516	0.137105	0.0385448	0.0841854	0.553507
AT5g03790	-0.274175	-0.0818685	-0.3073	-0.397852	-0.421295	0.359364	-0.380322	0.161334	-0.604246
AT2g28810	0.378262	0.279202	0.030024	-0.908236	-0.664188	-0.4919	-0.462329	-0.406469	-0.307875
AT3g12130	0.117242	0.247095	-0.0620174	0.160628	0.23155	-0.311086	0.365047	0.0309344	-0.339183
AT5g62000	-0.126918	-0.607811	0.0945847	0.243182	0.589256	-0.593989	0.196875	0.122267	0.07356
AT1g49010	0.302636	-0.17704	0.455121	0.0521993	-0.246183	0.342763	0.202981	0.283129	0.771826
AT2g32460	0.57706	0.64976	-0.472351	-0.391022	-0.0592795	0.16635	0.136336	0.0205525	-0.0426401
AT4g28500	0.35106	0.0536287	0.619986	0.193342	0.366005	-0.126181	0.69994	0.642894	0.433464
AT3g26620	-0.30434	-0.261691	0.371994	0.190615	0.579285	-0.274963	-0.113284	0.549808	0.465737
AT3g30530	-0.765851	-0.157794	-0.254356	-0.384304	0.133692	0.186801	0.145642	0.229319	0.267902
AT1g47655	0.682296	-0.548143	0.0449071	-0.178791	0.29006	-0.0329956	-0.364796	0.0648502	-0.214688
AT5g38800	0.719592	0.0983967	0.224664	0.184524	0.146986	0.20352	-0.358756	-0.596447	-0.219516
AT1g77080	0.570776	0.374066	0.23773	-0.0329825	0.40052	-0.0312653	-0.288195	0.540655	0.322396
AT3g01470	0.611456	-0.66166	0.111894	-0.622081	-0.426956	0.674019	0	0.23694	0.00805823
AT2g01930	-0.124196	-0.41192	0.522033	-0.480183	0.370479	-0.220085	-0.600593	0.104758	-0.502616
AT3g09735	0.352614	0.00727508	0.538164	0.479704	0.345739	-0.0497427	0.311419	-0.206994	0.160806
AT5g42520	0.133953	0.0176336	-0.077956	-0.417408	0.853913	-0.0183309	-0.137812	-0.0213931	-0.208916
AT2g38880	0.316807	-0.760542	0.670537	-0.159139	0.161015	-0.292655	0.230556	-0.216541	-0.137434
AT4g24470	0.43868	-0.9361	-0.311376	-0.393926	0.412479	0.283144	-0.0273896	-0.229416	-0.166
AT1g74480	-0.349802	-0.244585	0.221633	-0.432841	-0.293658	-0.510531	0.0136535	-0.475021	-0.37721
AT1g19850	-0.0617666	-0.801305	-0.193393	-0.137621	-0.166667	0.317204	0.336875	-0.382668	-0.0216225
AT4g17980	-0.352303	-0.104319	-0.296001	0.131045	0.0495305	0.0871255	0.085118	-0.125885	0.264747
AT5g66700	0.0822524	-0.114943	0.258349	0.0731561	0.405808	0.322271	0.45091	-0.259514	0.742601
AT1g65910	-0.01853	0.840947	0.480411	0.641569	0.564076	0.715994	0.761319	-0.41283	0.394853
AT5g11510	0.00297093	0.720454	0.482299	0.778327	0.645598	0.616692	0.732359	-0.228325	0.744443
AT5g62940	0.177146	0.32047	0.262572	0.001739	0.444842	0.706966	0.645252	-0.374706	0.120494
AT4g32730	0.519045	0.472836	0.630586	-0.444758	-1.95019e-17	0.369625	0.489283	-0.349421	-0.0603023
AT1g70000	0.832134	0.743135	0.476617	0.229274	-0.311805	0.487928	0.747188	0.254412	-0.131575
AT2g18060	0.352584	0.437122	0.403688	-0.0546511	-0.668732	0.728396	0.731357	0.227268	0.489504
AT3g50410	-0.438578	-0.716791	0.545016	-0.0622081	-0.132995	0.250474	0.323815	-0.425814	-0.448007
AT5g02320	0.0771249	-0.0401041	0.771235	0.567425	0.631532	-0.242495	-0.288195	0.329526	-0.0884344
AT4g11660	0.0616292	-0.638263	-0.0870055	-0.0280371	-0.250664	-0.446242	0.384995	-0.112625	0.291408
AT5g62020	-0.465295	-0.64208	-0.582657	0.145329	-0.648339	-0.784092	0.128177	-0.185606	0.341058
AT5g66940	0.29315	0.302969	-0.252785	0.150604	-0.0214148	0.409703	0.480836	-0.246398	0.233668
AT1g46264	0.320288	0.559721	0.590854	-0.217647	0.404793	0.00701241	-0.365822	-0.525885	0.3362
AT5g08520	0.586744	-0.461853	0.689804	-0.256908	0.828589	0.651635	-0.124148	0.179846	-0.0611252
AT5g02460	0.313188	0.533605	-0.167852	0.247963	0.909225	0.876611	0.722074	0.698972	0.0226134
AT5g64220	-0.117242	-0.11829	-0.200645	-0.458913	0.440959	-0.685879	-0.289175	-0.22711	-0.41972
SHOOT
	Cold	Osmotic	Salt	Drought	Genotoxic	Oxidative	UV-B	Wound	Heat
At1g27730	-0.350436	-0.287881	-0.456012	0.826042	-0.510496	-0.540085	0.223301	0.393349	-0.243094
At1g51700	-0.0905796	0.134198	0.0357959	0.841571	-0.29556	0.548703	0.567666	0.0397278	0.378431
At1g70000	0.0928976	-0.446508	-0.29952	0.104216	-0.720413	-0.211341	0.0372305	-0.43589	-0.0260642
At2g01930	-0.309225	0.280119	0.545612	-0.245083	0.430473	-0.709466	0.157221	-0.374857	-0.684797
At1g13260	-0.358828	0.862639	0.179496	0.298536	-0.471377	-0.798197	-0.065503	-0.100367	-0.223961
At1g69570	-0.523996	0.215658	0.215265	-0.362591	0.273442	0.187836	0.310175	0.208302	-0.560318
At3g47500	-0.288014	-0.669498	0.141863	0.503714	0.275599	0.468569	0.366572	0.0160387	0.534027
At3g50410	-0.267542	-0.652206	0.407946	0.488561	0.631532	-0.317735	-0.317015	-0.125908	0.270958
At2g18060	-0.51671	0.0994774	0.411709	-0.180085	-0.513256	-0.470792	-0.305846	-0.438217	-0.503843
At2g32460	-0.632522	0.0322609	-0.871794	0.238718	-0.540804	0.707088	0.240199	0.0718329	-0.299661
At4g29230	-0.369396	0.426341	-0.831955	-0.676559	0.0463099	-0.292187	0.113326	-0.485128	-0.323112
At4g17980	0.157446	0.502952	0.302155	-0.288872	0.570323	-0.14246	0.620205	0.178947	0.693893
At5g05790	0.256753	0.807323	0.713783	-0.0492619	-0.184771	0.20352	0.243006	-0.037603	0.207233
At1g19850	0.414021	-0.175774	0.290706	-0.00288328	0.724569	0.105186	0.0173538	-0.533114	0.0367109
At1g65910	0.69673	0.543654	0.328528	0.519678	0.658808	0.719668	0.375871	0.23037	-0.21697
At5g62940	0.644789	0.644052	0.383656	0.268476	0.647669	0.420013	0.547295	-0.0225177	0.36673
At1g49010	0.51213	0.484703	0.473035	-0.690313	0.0894598	-0.339493	0.568621	-0.495754	0.716089
At5g11510	-0.144741	0.452853	0.427876	0.311807	-0.383065	0.0602414	0.387937	0.00472746	0.379512
At4g32730	0.391825	0.486152	0.193488	0.0706173	0.648339	0.873772	0.293309	-0.0928032	0.384294
At1g77080	0.419407	0.63309	-0.283069	-0.114759	0.392953	0.784025	0.295017	-0.190764	0.347565
At5g40330	0.722714	0.626438	0.190711	0.296652	0.546164	0.226255	0.0743749	-0.462785	-0.495947
At3g49690	0.754569	-0.115182	0.697378	0.073998	0.617213	0.445074	0.375653	0.185435	0.208043
At5g13180	0.747786	-0.609595	0.365151	-0.108452	-0.0779512	0.654118	-0.633064	-0.0126712	-0.0480968
At1g28470	0.596606	0.545982	0.0121161	0.214657	-0.861298	0.782911	0.339124	-0.209394	0.462169
At1g74480	-0.372752	-0.394701	-0.167268	-0.114316	-0.829381	-0.448322	0.143247	-0.411306	-0.256346
At2g44745	0.122438	0.265767	-0.0332595	-0.366006	0.533994	-0.454352	0.29814	-0.172881	0.130089
At4g17460	0.590161	0.349062	0.394983	-0.467102	-0.587756	-0.676533	0.193284	-0.476419	-0.94304
At5g08520	0.399168	-0.406129	0.346154	-0.269153	0.187233	-0.910783	-0.17415	-0.387783	-0.473152
At1g47655	0.714227	0.368597	0.12888	-0.0734936	0.610489	-0.282915	0.306742	0.509286	-0.174112
At4g11660	0.50874	-0.487059	-0.486231	0.862604	0.112906	-0.326578	0.311837	0.0299427	0.530403
At5g62020	0.162583	-0.712689	-0.509247	0.779552	0.252591	-0.377706	0.200438	0.1883	0.430013
At1g46264	0.257254	0.344167	-0.0946164	-0.128701	-0.32901	-0.175118	0.0708749	-0.151639	0.45903
At5g02460	0.143002	0.552087	-0.005004	0.374352	0.0113603	0.253278	0.774865	0.630144	0.0583497
At2g42430	0.0783587	0.617251	-0.153008	-0.112147	0.630602	0.433211	0.278919	0.368281	0.306209
At5g66700	0.308977	0.295725	0.331884	0.343441	-0.0189993	-0.350512	0.849252	0.41407	0.0444635
At5g02320	-0.0978842	-0.308792	-0.0811446	-0.170312	0.0734931	-0.516532	-0.380457	0.031292	-0.256289
At3g26620	0.629212	0.741569	0.733921	0.512048	0.554745	0.535711	0.70491	0.444318	0.595178
At3g30530	0.287036	0.482276	0.499903	0.523176	0.592231	0.796704	0.473272	0.829329	0.687366
At2g28810	0.76032	-0.407121	0.73607	0.0621933	0.40052	0.617291	0.618761	0.0186971	0.278249
At4g28500	0.0809832	0.147306	0.508998	0.578009	0.10242	0.303056	0.65495	0.587475	0.911311
At5g03790	0.570789	0.145761	-0.511724	0.29225	-0.0281833	0.165706	0.840292	-0.425486	0.287641
At5g04390	0.149695	-0.0813125	0.535166	-0.136461	0.636501	-0.351561	0.790574	-0.240613	0.0964054
At3g46070	0.551008	0.496276	0.155431	0.731929	0.348866	0.291167	0.455524	0.358297	0.101421
At5g66940	0.419823	0.285651	0.377078	0.354778	0.17772	1.7043e-17	0.223672	-0.192538	0.109064
At3g01470	0.491887	-0.816815	-0.302876	-0.42818	0.619493	0.717225	0.694877	-0.0383339	-0.389817
At4g24470	0.281408	-0.882457	-0.889393	-0.359997	-0.853913	-0.734734	-0.485428	-0.164995	-0.103688
At3g09735	-0.473359	-0.601475	-0.813858	-0.511193	0.289503	-0.728023	-0.800542	-0.0425471	-0.188442
At2g38880	0.630176	-0.551107	0.604669	-0.384941	0.117851	0	-0.631733	-0.077217	-0.118859
At5g22570	-0.238768	-0.143685	-0.10073	0.243704	-0.107316	-0.194446	-0.716694	0.260489	-0.297842
At3g24520	-0.695445	-0.711059	-0.145633	0.805488	0.501328	0.0968646	0.796665	0.308759	0.059726
At4g37790	-0.0686441	-0.71325	0.557826	0.776156	-0.170783	-0.851979	-0.518154	0.15296	0.0817961
At3g22830	-0.843575	-0.854291	-0.694912	-0.264887	-0.356687	-0.0896163	-0.00212481	-0.136907	-0.602064
At2g46680	-0.314366	-0.81914	-0.519035	0.549198	-0.11928	0.0955564	0.269167	-0.0619856	0.113759
At3g61890	-0.367434	-0.797705	-0.429352	0.647929	0.379735	-0.522753	0.230534	0.0464555	0.0484276
At5g04760	-0.350847	-0.733699	-0.441323	0.600884	-0.247537	-0.260316	0.0450784	-0.581675	-0.31427
At5g62000	-0.701026	-0.775605	-0.179277	0.151023	0.444596	-0.824086	-0.122449	0.251837	-0.120873
At5g64220	-0.553406	-0.636631	-0.273281	0.17097	-0.867291	-0.423008	-0.210366	-0.125656	-0.216704
At3g12130	-0.378875	-0.187171	-0.588905	-0.314244	0.241523	-0.593989	-0.505781	-0.449256	-0.547527
At3g02990	-0.0495701	-0.424245	-0.43173	0.88229	0.7031	0.580645	0.589282	0.410526	0.068336
At5g38800	-0.135225	-0.472743	-0.474323	-0.437355	0.0594138	0.0299915	0.0103549	-0.530791	-0.0991358
At5g16820	-0.214896	-0.255536	0.622669	0.0259495	-0.422665	-0.743315	0.0409665	-0.453336	-0.0260102
At5g42520	-0.400293	-0.601906	-0.152055	0.0679715	0.155902	-0.129619	0.0697674	-0.109682	-0.00795455

## Sheet: Sheet2
Table S8 Expressional correlation of coefficients (r-value) between AtLLPs and their cis-regulatory elements (CREs) cognate transcription factors (TFs) in root and shoot tissues under different abiotic stress conditions.
AT1g53070
ROOT
	Cold	Osmotic	Salt	Drought	Genotoxic	Oxidative	UV-B	Wound	Heat
AT1g06180	0.924585	-0.0384219	0.0153086	0.501965	0.481267	0.95598	0.35923	0.568893	0.40661
AT1g77920	0.329171	0.401943	0.616864	0.399315	0.742346	0.955428	0.622816	0.708222	0.445667
AT1g79180	0.83353	0.457979	-0.467921	0.535218	0.860916	0.832647	0.78211	0.809401	0.728943
AT4g34590	0.0983721	0.912631	0.0144847	0.584201	0.525728	0.963529	0.477328	0.551523	-0.0434799
AT3g50410	-0.876659	0.0596379	0.412292	0.312019	0.699811	0.810241	0.558326	0.322581	-0.710024
AT5g17430	-0.598496	-0.28255	0.00312004	0.302079	0.487688	0.882749	0.712668	0.786024	0.312467
AT1g16490	0.327162	0.553544	-0.859971	0.341144	0.573944	0.219823	0.699305	0.372694	-0.37547
AT1g72050	0.433624	0.441608	-0.859741	0.139347	0.865253	0.919462	0.805873	0.252075	0.205415
AT2g20110	-0.120887	-0.233904	-0.806756	-0.0953463	-0.335111	0.877563	0.137301	0.332638	0.806138
AT3g55370	-0.130505	0.624453	-0.754515	0.0648204	0.389081	0.190347	-0.540947	-0.783042	-0.647704
AT3g45610	0.672231	0.292263	-0.633598	0.384172	0.803592	0.534442	0.577252	0.329043	-0.308406
AT5g02460	0.859196	0.523723	-0.57881	0.280386	0.306578	0.462938	0.216346	0.152572	-0.456586
AT1g18570	-0.280992	-0.0359562	-0.548808	0.476084	0.311639	0.924917	0.383839	0.655546	0.270454
AT1g51700	-0.631668	0.610032	-0.693256	0.101903	0.377623	0.462617	0.421718	0.757907	-0.50461
AT3g06490	-0.828925	-0.00511346	-0.630126	0.126113	0.416993	0.581983	0.708071	3.419e-17	-0.0284555
AT5g47390	-0.842317	-0.244079	-0.644596	0.509525	-0.0343981	0.367785	-0.134441	0.0323781	-0.643169
AT3g62420	-0.603877	0.542439	-0.372795	0.320713	0.413072	-0.121136	0.261752	0.217135	-0.748276
AT3g12720	0.0177623	0.433892	-0.679535	0.407479	0.556981	0.826317	0.856937	0.518835	0.31414
AT3g61250	0.453022	-0.213051	-0.307326	-0.177123	0	0.720145	0.133443	0.557224	0.332581
AT1g76870	0.0401822	0.492306	0.603712	0.073721	0.358156	-0.220087	0.0446231	0.189508	0.255755
AT2g28810	0.554799	0.698948	-0.793999	-0.409316	-0.215229	-0.28896	-0.76464	-0.443217	-0.125582
AT2g17950	-0.30292	0.481076	-0.645225	0.0271613	-0.649809	-0.55957	-0.432768	0.442101	0.416127
AT1g08320	0.252486	-0.0802767	0.263301	-0.213996	-0.680614	-0.703416	-0.247709	-0.464351	0.353606
AT5g14340	0.705237	0.00425558	0.219284	-0.377415	-0.289344	0.413891	-0.34002	0.322429	-0.0752575
AT2g38090	0.829926	-0.0277362	0.0624162	-0.315249	-0.42404	-0.625786	-0.628883	-0.875308	-0.51219
AT3g50700	0.735556	0.142598	0.13892	-0.243733	2.65337e-18	-0.498003	-0.852902	-0.0754175	-0.153173
AT3g12820	0.88467	-0.62712	-0.289865	-0.592274	-0.894179	-0.695252	-0.623384	-0.918526	-0.126934
AT1g64620	0.985164	0.367622	0.197481	-0.161749	-0.111704	0.188406	0.0689254	-0.718106	0.380005
AT5g42520	-0.558103	-0.29238	0.344018	-0.573722	0.10146	0.565194	-0.247746	-0.507104	-0.0532727
AT1g33240	0.836743	-0.066737	0.112944	-0.663403	-0.690268	-0.799451	-0.650197	-0.808967	-0.116398
AT1g76880	0.539624	-0.203399	0.378862	-0.559017	0.25365	-0.794214	-0.417607	-0.286268	0.0429865
AT4g38620	0.62521	0.441084	0.453272	0.0385902	0.117945	-0.949275	0.489198	0.23733	0.806112
AT3g22780	0.960431	0.303268	0.543565	0.612372	0.355439	0.733873	-0.0484628	0.714465	0.620099
AT5g62940	0.745846	-0.479271	-0.357471	0.407044	0.666981	0.910365	0.256456	0.703489	0.439196
AT2g01930	-0.792616	-0.132805	0.781437	-0.211667	-0.330146	-0.276003	-0.259925	-0.930149	-0.266335
AT2g45660	-0.896492	-0.533896	0.677859	0.581048	0.0985466	0.0834726	-0.0383478	-0.255387	0.535864
AT1g69570	-0.618853	0.00715162	-0.595542	-0.625	0.649795	0.0491473	0.415077	-0.739854	-0.590669
AT5g05790	-0.829425	0.212905	-0.0181432	-0.746393	0.179358	-0.696254	0.239237	-0.794704	0.491666
AT1g73730	-0.852536	-0.167951	-0.864637	0.395285	-0.370479	0.0269191	-0.447782	-0.803399	0.264906
AT5g39760	-0.966544	0.628035	0.0486923	0.388922	0.36167	0.543478	0.718858	0.198714	0.1896
AT5g62320	-0.833013	-0.0153572	-0.141209	-0.711717	-0.230812	-0.665653	-0.00616653	-0.592911	0.424851
AT3g11280	-0.126082	0.131655	0.73383	-0.734034	-0.0480966	-0.955792	-0.75671	-0.915513	-0.667496
AT5g16600	0.586713	-0.220573	-0.099279	-0.0340207	-0.288127	-0.150409	0.482845	-0.326997	-0.294025
AT2g32460	-0.0849517	0.201107	-0.693409	-0.0693375	0.809997	-0.646707	-0.417913	0.186432	0.0356605
AT5g66940	-0.220989	0.16425	-0.468871	0.0758098	-0.0254446	-0.492644	-0.256619	0.143839	-0.347027
AT3g10580	-0.465454	-0.216298	0.155359	-0.413919	0.293433	0.127845	0.242793	0.260743	0.131869
AT4g38000	-0.0576807	-0.383935	0.120166	-0.524891	-0.776666	-0.541736	-0.389089	-0.203133	0.33937
AT5g61620	-0.297687	-0.208119	0.259846	-0.197096	0.0125846	-0.154583	0.313697	-0.462141	-0.10071
SHOOT
	Cold	Osmotic	Salt	Drought	Genotoxic	Oxidative	UV-B	Wound	Heat
AT1g06180	0.706376	0.477228	0.704695	0.707838	0.313681	0.42128	0.357896	-0.0660515	0.241237
AT3g11280	0.395215	0.136913	0.227586	-0.610317	-0.411491	0.594187	-0.431578	0.727808	-0.534874
AT2g38090	0.204108	0.11519	0.499752	0.327745	0.264791	0.458994	0.101979	0.950262	-0.256931
AT1g77920	0.80407	-0.17416	0.139541	0.169946	-0.71721	-0.183278	0.151394	0.141243	0.504011
AT2g28810	0.792077	-0.0873883	-0.457079	0.564745	0.473706	0.466025	0.880528	0.104359	0.199797
AT1g51700	0.0836128	-0.173115	0.21707	0.642408	-0.073593	0.487208	0.450517	0.0335974	0.484382
AT1g18570	0.569971	-0.149094	-0.454178	0.363269	0.172511	-0.70746	-0.273799	0.651572	-0.41339
AT1g73730	-0.304646	0.195945	-0.11526	0.365148	0.345951	0.53371	-0.381702	0.145589	0.804201
AT5g05790	0.396983	-0.545163	-0.892422	0.412912	0.0843461	0.0321588	-0.393507	-0.0388673	0.332112
AT5g62320	0.44038	-0.367906	-0.323301	0.660968	0.558402	0.0796105	-0.745618	-0.554304	-0.0383882
AT2g01930	-0.592868	0.0571191	-0.296178	-0.325334	-0.0793587	-0.434982	-0.00771494	-0.408838	-0.107609
AT1g69570	-0.736222	0.61737	-0.336547	-0.503703	0.65107	-0.139229	0.665777	-0.615521	-0.705557
AT3g50410	-0.761674	0.797947	-0.0996405	0.551917	0.347084	0.0868079	0.257383	0.0093702	-0.236358
AT3g50700	-0.908652	-0.743361	-0.419009	-0.363574	0.586234	0.22365	-0.0266082	0.0191847	-0.59909
AT5g39760	-0.881278	0.443864	-0.170223	0.137674	-0.182659	-0.249068	0.225052	-0.671479	0.594289
AT1g79180	-0.315903	0.262573	0.117241	-0.262445	-0.615693	-0.32368	0.265192	-0.132061	-0.163033
AT2g32460	-0.753707	0.275464	0.546369	-0.101609	-0.0822908	0.592482	0.0196446	-0.311842	-0.214786
AT5g14340	-0.861702	0.0241953	0.560771	-0.814024	-0.606535	-0.671056	-0.376445	-0.0311975	-0.0317581
AT1g72050	-0.703227	0.151245	0.604715	-0.544705	-0.506402	-0.0526235	-0.710894	0.398707	-0.212133
AT5g42520	-0.719038	0.616133	0.410926	-0.385758	-0.180144	0.240192	0.0840668	-0.374119	0.539924
AT2g45660	-0.888996	-0.00216752	0.192631	-0.328688	-0.377426	-0.288138	-0.115919	0.401978	0.493944
AT4g34590	-0.733739	0.155812	0.379589	0.0241391	-0.032187	-0.491423	-0.697538	0.0204088	-0.412516
AT1g08320	0.185381	0.195454	0.586108	0.364698	0.822375	0.538204	0.737949	0.170434	0.109252
AT4g38620	0.798816	-0.119428	-0.434308	0.245065	0.587412	0.302235	-0.0401965	0.601233	0.330687
AT1g64620	0.583827	-0.463811	0.133941	0.583212	-0.381135	-0.430265	0.0524169	-0.139826	0.48207
AT5g62940	0.283437	-0.347422	-0.0223705	-0.0741249	0.72066	0.389156	0.799119	-0.360294	0.426436
AT3g12820	-0.329314	-0.709426	-0.0114864	-0.449234	0.494619	0.0881634	0.321699	0.626037	-0.00590178
AT3g22780	0.769586	-0.509558	-0.509278	-0.131958	0.665515	0.763422	0.669174	0.580756	0.49659
AT2g20110	0.669877	-0.187629	0.153234	0.565779	0.400877	-0.0288231	-0.597018	0.232338	0.135968
AT4g38000	-0.0577975	-0.519402	-0.529992	-0.0604414	0.326771	0.106038	0.336662	-0.148509	0.257908
AT5g61620	-0.160465	0.146374	-0.727566	0.0802977	0.331918	0.856264	0.112932	0.0433886	-0.141612
AT1g33240	0.525355	-0.352671	-0.648674	-0.555154	0.158506	-0.748931	0.352756	-0.0427926	-0.364928
AT1g76870	0.908158	-0.510566	-0.620674	0.502281	0.100615	-0.520847	0.330722	-0.309488	-0.281018
AT1g76880	-0.0468415	-0.166132	-0.26149	0.547723	0.447903	-0.122513	0.542004	-0.042332	0.126543
AT1g16490	0.912549	-0.352585	-0.49107	0.148478	0.785553	0.618126	0.776468	-0.179775	-0.615301
AT3g55370	0.501063	-0.027957	-0.083175	-0.0130878	0.651861	0.353846	0.360232	-0.273867	-0.420321
AT2g17950	0.459264	-0.0727235	-0.209491	0.305635	0.856354	0.797247	0.767889	-0.485394	0.259745
AT3g06490	-0.215629	0.484975	-0.221575	0.687256	0.713912	0.491828	-0.125156	-0.130767	-0.361961
AT3g12720	-0.136978	-0.320981	-0.528622	-0.309211	0.604105	0.172606	0.387897	0.82883	-0.103001
AT3g61250	0.482544	-0.416705	-0.0588991	0.0458912	0.438529	0.644981	-0.159081	0.0194037	-0.421498
AT3g10580	-0.192442	0.0545153	-0.147111	-5.67579e-17	0.0632596	0.299429	0.489046	-0.686321	0.114107
AT5g02460	0.580879	-0.00391151	-0.136552	0.466569	0.441447	0.516274	0.600602	0.0524953	-0.232026
AT3g45610	0.728325	0.0443003	0.105618	0.564872	0.353519	0.390087	0.919851	-0.262347	-0.313011
AT5g16600	0.481887	0.506584	0.41354	0.40876	-0.0695019	0.401706	0.624754	0.00994205	-0.234511
AT5g17430	0.454302	-0.84886	-0.28473	0.135463	-0.23949	0.0304752	0.659223	-0.0874334	0.0619328
AT3g62420	0.216473	0.473838	0.393657	0.0645175	0.494788	-0.277613	-0.0567855	-0.72052	-0.639322
AT5g47390	0.534329	-0.605472	-0.332411	0.116642	0.0248069	0.0311824	0.570117	-0.224127	-0.223015
AT5g66940	0.549941	-0.325498	-0.307817	0.0499896	0.415778	-0.154874	0.22889	0.0530698	-0.248156

## Sheet: Sheet3
Table S8 Expressional correlation of coefficients (r-value) between AtLLPs and their cis-regulatory elements (CREs) cognate transcription factors (TFs) in root and shoot tissues under different abiotic stress conditions.
AT1g53080
ROOT
	Cold	Osmotic	Salt	Drought	Genotoxic	Oxidative	UV-B	Wound	Heat
AT1g14580	-0.225205	0.414036	-0.0570215	-0.00700459	-0.236618	-0.545653	-0.324455	-0.713923	0.730543
AT3g01220	-0.640187	-0.00990556	0.263504	-0.428662	-0.467316	-0.454606	-0.221304	-0.533702	-0.256428
AT2g18160	0.117862	-0.399828	-0.429449	-0.634187	-0.751305	-0.493987	0.0957664	-0.714906	0.420923
AT2g40620	-0.253369	-0.30613	-0.387527	0.0815763	0.165797	-0.647832	-0.410789	-0.213834	-0.639924
AT2g02080	-0.438456	-0.334458	-0.818116	0.211019	-0.0770882	-0.775226	-0.611561	0.333296	-0.600706
AT3g50700	-0.386473	0.304094	-0.519721	-0.0927864	-0.103204	-0.30947	-0.766131	-0.104568	0.0524889
AT1g47870	0.403401	0.0930709	-0.721795	-0.0554963	0.10916	0.679676	0.487661	0.403414	0.0587165
AT2g36010	-0.460168	0.0772206	-0.760189	-0.304843	-0.0853611	0.0350925	0.59131	0.430323	0.353696
AT2g21230	-0.179798	0.628078	-0.384201	0.407429	0.533694	0.808448	0.565743	0.0268852	0.790105
AT2g35530	0.153085	0.42327	0.51338	0.430882	0.65766	0.652545	0.52616	-0.125777	0.520074
AT5g03150	0.229137	0.435117	-0.608144	0.666331	0.849519	0.344859	0.856763	0.199693	0.358412
AT1g43700	0.404419	-0.105212	-0.767898	-0.304315	0.620401	-0.100526	-0.761387	0.51728	-0.58188
AT3g01470	0.229518	-0.267447	-0.869186	-0.190494	0.320897	0.084605	-0.389446	-0.376266	0.545332
AT1g49480	-0.0986923	-0.314909	-0.64159	0.510806	0.0718543	0.0587065	0.156386	0.395446	0.472559
AT3g24120	0.257451	0.814216	-0.882589	-0.113936	0.618299	0.895375	0.257396	0.320221	0.460493
AT5g15830	0.365814	-0.140662	-0.70694	-0.130258	0.173558	0.371039	-0.201258	-0.235203	0.866308
AT1g08000	-0.395959	-0.30475	0.964894	0.100496	0.155019	-0.458377	0.128134	-0.256632	-0.846272
AT1g32150	-0.745135	-0.685775	0.888095	-0.821569	-0.437422	-0.390624	-0.219793	-0.0814851	-0.0686511
AT2g46270	0.0977974	0.0994851	0.788935	0.499032	0.422819	0.0403752	0.442142	0.209098	-0.720926
AT2g17180	-0.130924	0.234364	0.259452	-0.0184061	-0.144299	0.233057	0.532884	0.0676424	-0.341793
AT1g47655	0.317389	-0.109592	-0.232652	-0.274809	-0.0145338	-0.704603	0.0923129	-0.286242	-0.791794
AT4g24020	0.00954613	-0.512114	-0.00900666	0.0340544	0.37057	-0.751133	-0.60059	0.0673722	-0.733729
AT3g22760	0.0549856	0.0318564	0.116903	0.0586883	-0.250251	0.836599	0.700349	0.562575	-0.515531
AT2g18350	-0.0834177	-0.57055	0.562992	-0.608113	-0.584929	-0.882865	-0.824136	0.0569848	-0.744011
AT5g66940	-0.254055	-0.426397	0.0931445	-0.473464	-0.0576745	-0.488923	-0.335507	0.183155	-0.608897
AT4g38000	0.369419	-0.53421	0.135053	-0.677244	-0.522983	-0.512891	-0.113538	-0.658004	-0.194053
AT2g01930	0.360829	-0.916909	-0.969841	0.181895	-0.116021	-0.298636	0.0993348	-0.402429	0.356941
AT1g69570	-0.330982	-0.0920322	0.724641	0.00798647	0.269351	-0.179474	0.731888	0.0990401	0.134935
AT1g75390	-0.146968	0.340203	0.316573	-0.390123	-0.0814341	-0.726365	-0.746831	-0.308809	-0.797682
AT5g39760	0.079543	-0.0123154	0.0548696	0.847969	0.410626	0.395951	0.514741	0.287019	0.546911
AT2g45660	0.0842569	-0.209389	-0.671634	0.112464	0.296099	-0.0993494	0.192589	-0.127654	0.527034
AT2g04038	-0.149876	0.0418244	-0.244729	0.300861	0.338397	-0.146482	0.160872	0.254402	-0.186796
AT1g55110	0.136702	0.288331	0.633517	0.526648	0.530659	0.917711	0.764118	0.502724	0.456939
AT5g17430	0.277748	-0.171457	0.335011	0.415397	0.390933	0.718534	0.711898	0.48442	-0.231262
AT5g66730	-0.214247	0.620494	0.565162	0.649064	0.564244	0.475002	0.0161595	0.466327	-0.299182
AT3g28920	-0.0521515	0.739676	-0.480812	0.787969	0.592351	-0.0880754	0.246438	-0.116631	0.0424832
SHOOT
	Cold	Osmotic	Salt	Drought	Genotoxic	Oxidative	UV-B	Wound	Heat
At1g08000	0.448993	-0.545642	-0.331116	0.315062	0.789813	0.126405	-0.0675092	0.194919	0.114743
At2g35530	0.580053	-0.0415658	0.383244	0.54725	0.0263837	0.172985	-0.64806	0.13508	0.141207
At2g01930	-0.365005	-0.501048	-0.48122	0.153772	0.563403	-0.462786	0.152335	0.0118562	-0.700638
At2g02080	-0.21897	0.0743813	0.046406	-0.402835	0.802621	-0.37977	-0.602346	-0.293392	0.268862
At1g14580	-0.573798	-0.695837	0.00233431	0.371046	0.7827	0.604687	-0.228493	-0.32567	0.687395
At3g50700	-0.61507	-0.590948	-0.392772	-0.319195	0.819741	0.516097	-0.550797	0.262931	-0.807634
At1g55110	-0.599331	0.719324	0.412201	0.502705	0.0772437	-0.02259	0.130739	0.363255	0.488936
At2g45660	-0.490371	0.791695	0.132906	-0.102196	-0.111411	-0.124168	0.170375	0.179299	0.385937
At2g18350	-0.531585	0.61353	0.728768	-0.342537	-0.571399	0.134786	-0.531467	0.319295	0.316895
At1g69570	-0.555587	-0.344163	-0.25847	0.110297	0.410229	0.266432	0.322246	0.43232	-0.682408
At5g39760	-0.504973	-0.286514	-0.0325577	-0.0495153	-0.307131	0.490922	-0.756187	0.164078	0.550357
At1g47870	0.156638	-0.579743	0.649925	0.492133	0.0734081	0.724297	0.22805	-0.627811	-0.213454
At2g36010	0.151307	-0.76616	-0.432655	-0.00155454	0.189233	0.486725	0.304012	0.0235264	0.347908
At4g38000	0.014952	-0.0180285	-0.654438	-0.578441	0.608258	-0.212817	0.68667	0.527886	0.0615272
At1g75390	-0.24135	0.333431	0.815959	-0.786317	-0.232697	0.120566	0.203111	0.101215	-0.432497
At2g04038	0.620091	0.570152	0.234108	0.0647491	-0.410493	-0.13607	0.218306	0.473981	-0.282325
At1g43700	-0.500626	0.620814	0.306223	-0.695907	0.017773	0.325577	-0.0120482	0.432822	-0.852528
At2g46270	-0.578146	0.808391	0.79764	0.67015	0.0056456	-0.00930193	0.688151	0.557531	0.265718
At3g01470	0.542392	0.74467	0.399882	-0.363314	0.320964	0.0306426	0.100031	-0.308411	-0.200655
At3g24120	0.0839921	0.632638	0.316522	-0.320413	-0.0791855	0.0474713	-0.62888	-0.207958	0.0523784
At2g21230	0.143715	0.628228	0.755477	0.470538	0.388539	0.547477	0.0316862	0.541817	-0.0198112
At5g66730	-0.228186	0.700583	-0.465872	0.533208	-0.177537	-0.515646	-0.0205987	-0.0880639	-0.333337
At1g32150	-0.369005	0.643354	-0.133729	-0.0796465	0.185385	-0.0387085	0.416735	-0.0497959	-0.158262
At2g17180	-0.0258904	0.0293057	-0.396649	-0.209597	0.273808	-0.335792	0.414416	0.164568	-0.562553
At3g01220	0.33582	-0.587286	-0.106578	0.144693	0.461296	-0.286833	0.52039	-0.0339419	-0.274124
At2g18160	0.376453	-0.252082	-0.771179	-0.748552	-0.391779	0.202241	0.235032	0.398717	-0.240038
At4g24020	0.314003	0.266387	-0.637359	-0.22666	0.421322	0.254594	0.0942858	0.160903	0.143331
At1g47655	0.674088	-0.443702	0.437236	0.380717	0.474947	-0.5292	-0.602357	-0.445977	-0.5397
At3g22760	0.736431	-0.481587	-0.562564	0.209413	0.588746	-0.461323	-0.370698	-0.076123	-0.685033
At5g17430	0.716144	-0.143115	-0.262661	-0.242407	0.319813	0.391346	0.548156	0.1769	-0.126475
At2g40620	0.147122	-0.807751	-0.115157	0.111505	0.608062	-0.572824	-0.052702	-0.0980306	-0.206251
At5g66940	0.620543	-0.0857219	-0.445443	-0.0111945	0.632798	-0.0846776	0.472917	0.80844	-0.531383
At1g49480	0.494353	-0.663665	-0.507991	-0.122039	0.32908	-0.0238311	-0.341022	-0.605523	0.22463
At5g15830	0.63183	-0.541813	-0.910962	-0.014552	0.107283	0.439309	-0.382116	-0.254859	-0.512795
At3g28920	0.448919	-0.52823	-0.690498	-0.780036	-0.181203	-0.657511	-0.647804	0.315443	0.204601
At5g03150	0.586401	-0.436869	-0.437646	0.296343	0.13321	0.601386	0.392959	0.287861	-0.230934

## Sheet: Sheet4
Table S8 Expressional correlation of coefficients (r-value) between AtLLPs and their cis-regulatory elements (CREs) cognate transcription factors (TFs) in root and shoot tissues under different abiotic stress conditions.
AT3g16530
ROOT
	Cold	Osmotic	Salt	Drought	Genotoxic	Oxidative	UV-B	Wound	Heat
AT1g14687	-0.0288906	0.617774	0.0540693	-0.149093	-0.0791838	0.289399	0.318966	0.427355	-0.0472094
AT1g70920	0.423027	0.883218	0.874316	0.450193	0.56223	0.199661	0.71488	0.337266	0.338735
AT2g18350	0.121659	0.699582	0.681517	-0.104555	0.172354	0.324297	0.383889	0.398553	-0.842392
AT1g69570	0.206338	0.705666	0.558047	-0.0618984	-0.216412	0.559793	-0.185078	-0.110082	-0.323796
AT1g69690	0.102261	-0.552122	-0.546229	0.143648	0.376006	-0.23516	0.100538	-0.0261622	-0.0200659
AT1g75390	0.242388	0.200129	0.689186	0.44159	0.476185	0.210732	-0.078993	-0.320659	-0.823968
AT5g39760	0.249975	0.116387	0.65658	0.210645	0.845323	0.443093	0.574037	0.696345	0.680268
AT2g45660	0.0534818	0.49602	0.13549	0.285612	0.971864	0.600481	0.554153	0.710844	0.547527
AT2g04038	-0.266935	0.805657	0.310415	0.85885	0.446852	0.510751	0.159279	0.367045	-0.0868442
AT1g55110	0.212394	0.640149	0.109459	0.312378	-0.304402	-0.362103	-0.0632312	0.444344	0.628932
AT3g50410	0.145168	0.686342	0.185614	0.540778	0.339432	0.131276	0.0105007	-0.342949	-0.786299
AT5g08070	-0.465361	-0.104695	-0.0919351	0.745563	-0.297227	-0.332606	0.748875	0.564895	0.122191
AT3g54340	0.237839	0.646017	0.460664	0.565658	0.878417	0.188247	0.242498	0.367267	0.163278
AT4g38000	0.107728	-0.129121	0.465251	-0.0866398	0.0347999	0.0360844	0.00790901	0.25289	-0.0418629
AT1g24260	-0.140843	-0.315038	-0.0444718	0.630038	-0.298734	-0.601202	-0.239859	0.175639	-0.159688
AT1g32770	-0.190193	0.190079	-0.0384456	0.610439	0.500133	-0.0843056	-0.0242429	-0.233654	0.252982
AT3g57600	0.162674	0.601494	0.0772334	0.675294	0.11054	-0.361418	0.153076	-0.0577728	-0.0502616
AT4g18960	0.422081	0.294081	0.389481	-0.118771	-0.307457	-0.224624	-0.46207	-0.668386	0.469694
AT1g28360	0.491723	-0.308174	-0.351342	-0.74248	-0.618348	0.0287242	0.341748	0.473853	0.265922
AT5g18560	-0.128356	0.0932576	-0.126763	0.71795	-0.496598	0.097367	0.369139	0.529029	0.376136
AT1g68550	0.123961	-0.425352	0.374075	0.322192	-0.619439	-0.0525105	0.10928	0.667961	-0.601901
AT5g02460	-0.0242608	0.00720353	0.509316	0.0364465	-0.553591	-4.44391e-17	-0.245024	-0.00523245	-0.570987
AT3g10800	-0.224691	0.400858	0.229439	-0.0716619	-0.0204681	0.456673	0.38973	0.138358	-0.876879
AT3g22760	0.185249	-0.4834	-0.242382	0.138985	-0.740878	-0.143594	-0.311545	0.475741	-0.661982
AT4g21080	0.143617	0.578614	-0.280304	-0.140345	-0.442261	0.00864126	0.412464	-0.169651	-0.514795
AT1g08010	0.00768776	-0.390971	0.61639	0.076612	0.0467538	0.600033	-0.204995	0.107063	-0.425498
AT2g42400	0.48276	0.274982	0.664056	-0.186998	-0.161696	-0.175035	-0.550746	-0.157246	-0.363555
AT1g27730	0.47701	0.696359	0.940716	-0.230068	0.632144	0.344223	-0.0159738	0.853924	-0.550388
AT1g28370	0.34185	0.386734	0.762955	-0.384125	0.187202	0.664368	0.487907	0.788131	-0.279159
AT5g51190	0.5124	0.825712	0.640594	-0.473394	0.649478	0.56593	-0.190445	0.778299	0.287382
AT5g47230	0.506013	0.0375137	0.635669	-0.290166	0.666428	0.0277778	-0.140485	0.366241	0.205915
AT1g32150	-0.0569074	0.409226	0.532634	-0.4245	-0.253919	-0.040032	-0.171174	-0.460471	0.137174
AT2g20110	-0.261384	-0.780089	0.737232	0.026558	-0.116368	-0.148464	-0.0210587	-0.239312	0.962344
AT1g75490	-0.52227	0.785585	0.768237	0.766174	0.250885	0.148522	0.515271	0.366353	-0.525724
AT3g15210	-0.0442825	0.0378731	0.794586	-0.204897	-0.120931	0.163319	0.167587	-0.0100492	-0.12792
AT1g43160	0.312382	0.741207	0.876996	0.502014	-0.0515918	0.515548	0.248452	0.226842	-0.931547
AT5g61600	0.308382	0.421234	0.8762	-0.4002	0.577145	0.42805	-0.326397	0.560333	-0.650493
AT2g33710	0.277337	0.405346	0.904457	-0.504777	0.500298	-0.106066	0.338876	0.313236	0.804041
AT4g17490	0.388332	0.657913	0.92579	-0.410037	0.751083	0.480143	0.130489	0.617591	-0.223367
AT5g47220	0.197237	0.741144	0.931683	0.135301	0.538301	0.433645	0.491139	0.748633	-0.0913266
AT1g53170	-0.123418	-0.456133	0.483816	-0.089191	-0.351479	-0.274963	0.379383	0.393926	0.0750106
AT5g62470	0.0272511	-0.0532274	0.461794	-0.423271	-0.464368	-0.0194625	-0.0419334	0.692512	-0.864738
AT2g46270	-0.0429549	0.320061	0.728053	-0.122991	-0.378808	0.30528	0.194476	0.17862	-0.869776
AT5g04760	0.334785	0.476625	0.847474	0.304125	0.419191	0.52335	0.613196	0.760964	-0.685649
AT3g46070	0.0388213	0.0949365	0.888888	-0.676362	0.118664	0.342256	-0.535276	-0.178439	0.0331554
AT3g62420	0.292189	0.0802053	0.927511	0.401996	0.645482	0.710047	0.106917	0.565198	-0.826606
AT5g07310	-0.201621	-0.346758	0.77018	0.443904	0.237894	0.174986	-0.15438	0.285321	0.0418335
AT5g65130	-0.199734	-0.603386	0.630093	-0.171748	-0.143693	-0.172945	-0.530552	-0.409896	0.14316
AT1g72050	-0.126959	-0.31418	0.30317	-0.0970351	-0.3906	-0.11024	0.502832	0.433352	0.690069
AT3g28910	-0.390825	-0.829691	0.163655	-0.584167	-0.323691	0.00796971	-0.417508	0.34883	0.515085
AT2g18380	-0.699343	-0.380445	0.33453	0.355983	0.0533355	0.274222	0.140888	-0.0947344	0.357592
AT4g17460	-0.209273	-0.885779	0.0161179	-0.670359	-0.501029	-0.116304	-0.529415	-0.823318	0.671861
AT2g31230	-0.48683	-0.0905476	0.575561	0.879493	-0.201949	-0.0543942	0.294422	0.845911	0.173578
AT3g23220	0.223687	0.567448	0.716672	-0.746815	0.0874527	0.523687	0.376658	-0.312357	-0.160806
AT3g23240	0.501549	0.85598	0.864472	0.654485	0.0622325	-0.103552	0.650338	0.801824	-0.269892
AT5g25190	-0.0132716	-0.467309	0.109449	0.284562	-0.402381	-0.36696	0.411588	-0.0540684	0.516601
AT3g45610	-0.50271	-0.64656	0.0320559	-0.152064	-0.280579	-0.0433504	-0.165478	-0.14624	-0.591257
AT1g50640	0.425266	0.923782	-0.562928	-0.543179	0.278335	0.276385	0.594149	-0.135146	-0.318336
AT3g28920	0.301502	0.221094	-0.178548	0.029361	0.909447	0.419845	0.0456478	-0.319494	-0.14175
AT3g02150	0.0429097	0.928425	0.842684	-0.0348785	0.74594	0.112985	0.39432	0.914837	-0.125192
AT1g51140	-0.0592414	0.456422	0.863111	0.627732	0.168868	0.419573	0.437827	-0.158018	-0.618277
AT2g36270	-0.0462391	0.528195	0.757924	0.871037	0.0826939	0.456586	0.358448	0.40839	0.668043
AT5g17430	-0.372727	0.608669	0.0301998	0.588994	-0.253442	0.0918228	0.293686	0.0342979	0.198039
AT3g27010	-0.550908	0.480733	0.731456	0.37237	0.826074	-0.0486562	0.585435	0.318224	0.631549
AT4g34590	-0.34908	0.551156	0.384554	0.780608	-0.194297	-0.481346	-0.239952	-0.188399	0.341534
AT1g29160	-0.34833	0.711413	-0.209653	0.685121	0.237681	-0.125	-0.265276	0.760507	0.531247
AT5g18830	-0.117892	0.619941	0.527359	0.4245	0.300651	-0.0753778	0.322229	-0.300303	0.426401
AT5g66700	-4.25148e-17	-0.0668227	0.143998	0.291477	-0.2492	-0.199048	0.0895534	0.304051	-0.151048
AT5g66730	0.191881	0.601216	0.312474	0.308291	0.346157	0.0631614	0.419985	0.385038	-0.417095
AT1g53910	0.140359	0.764749	-0.286721	-0.169891	-0.449211	0.572822	-0.0100401	0.601731	0.670199
AT3g01470	0.0659846	0.819057	-0.446241	0.154508	0.278335	0.125	0.646565	-0.366271	0.49961
AT1g72360	-0.531743	0.341023	-0.64794	-0.262	-0.0743748	0.139172	-0.175431	-0.299478	0.695751
AT1g69780	-0.0477749	-0.703929	-0.837438	-0.389626	0.586593	-0.258199	0.0536298	-0.592355	0.330461
AT5g44210	-0.079729	-0.774062	-0.921203	0.286618	-0.578839	-0.323906	0.126761	-0.689586	0.655942
AT1g06160	-0.0664508	-0.0265207	0.601682	0.671136	0.0725337	0.699901	0.177387	0.455968	-0.563909
AT5g58900	0.233974	-0.244305	0.14789	-0.256666	0.183437	0.0920274	-0.0803351	-0.382369	-0.15324
AT3g30530	0.216026	0.0907598	-0.0230076	-0.110698	-0.646682	-0.110858	-0.302028	-0.740225	0.164115
AT5g65310	-0.0429759	0.618179	-0.190769	0.485657	0.0621808	-0.0525105	0.427979	0.317409	0.781071
AT2g18160	-0.283464	-0.137819	-0.788961	-0.0600579	-0.0456031	-0.0486562	-0.292932	-0.828471	0.45562
AT3g13810	0.114776	-0.175185	-0.872386	0.0796581	0.256013	0.376325	-0.212681	-0.377619	0.550444
AT3g01220	0.706075	-0.706671	-0.584579	-0.820374	-0.214456	-0.230283	-0.229037	-0.50354	-0.156997
AT2g02080	0.182668	-0.444124	-0.645127	-0.22422	-0.682611	0.0533761	0.00461511	0.201476	-0.675159
AT3g50700	0.198551	-0.694385	-0.784687	0.0716619	-0.926319	0.0322749	-0.277515	-0.601489	0.121163
AT2g01570	-0.0847752	-0.577434	0.0149392	-0.322971	-0.495836	0.25104	-0.0183403	0.149876	-0.417637
AT5g08330	0.0719156	-0.0102725	0.170836	-0.761177	0.421484	0.330719	-0.30835	-0.220911	-0.655818
AT1g35460	0.168446	0.363724	0.582905	-0.259417	0.00122293	0.0773245	-0.398847	-0.603381	-0.805674
AT1g61110	0.189063	0.181296	-0.161343	-0.183638	-0.61813	0.143089	-0.313122	-0.189841	-0.702903
AT4g18450	0.636021	-0.494177	0.844724	-0.501027	-0.142542	-0.0533761	-3.42337e-17	-0.393199	-0.6853
AT5g67000	0.744543	0.450519	0.182821	-0.139714	-0.194261	0.331049	0.189367	0.112205	-0.815084
AT1g70000	0.0256259	-0.0872024	-0.798372	0.14533	0.28303	0.071294	0.288539	-0.429635	-0.733459
AT5g11260	0.017546	-0.196366	-0.756356	-0.428746	0.106871	0.25013	0.0320054	-0.0523003	-0.763904
AT2g28810	-0.00922993	0.367455	-0.113159	-0.109262	0.433485	0.657369	-0.16079	-0.103936	-0.111955
AT2g03500	0.0345949	0.784252	0.682333	0.660623	0.471725	0.333507	-0.601993	-0.709928	0.305808
AT3g55370	0	0.302644	0.825056	-0.0421289	0.099981	-0.0684653	-0.0440592	-0.31488	-0.171882
AT4g36620	0.2028	-0.427722	-0.132398	-0.559689	0.214891	0.488052	0.451575	0.157584	0.545415
AT5g03790	-0.299349	-0.13703	0.414368	0.169616	-0.534595	-0.157066	0.0569991	0.216677	-0.062565
AT1g03840	-0.319503	-0.697931	-0.528045	0.270695	-0.538186	-0.53612	0.279583	0.41949	0.881995
AT1g53230	-0.242612	-0.643529	-0.604888	-0.661823	-0.476526	-0.702683	-0.547119	-0.265474	0.910899
AT3g22780	-0.356467	-0.659431	-0.91888	-0.227429	-0.822848	-0.238302	-0.474229	-0.224939	0.933252
AT1g30210	-0.406015	-0.836919	-0.72099	-0.766511	-0.494306	-0.363299	-0.098513	0.0864624	0.560595
AT4g14770	-0.209644	-0.868375	-0.696953	-0.315188	-0.762997	-0.552519	-0.360865	0.119088	0.744733
AT2g35530	-0.118688	-0.775309	-0.246496	-0.492799	-0.259736	-0.180144	-0.130159	-0.253762	0.316352
AT5g62940	0.0113106	-0.898653	-0.365728	0.0226759	-0.519596	-0.435781	-0.289783	-0.0421853	0.807239
AT5g03150	0.06784	-0.310742	-0.601976	0.151763	-0.0278742	-0.19803	-0.420539	0.640841	0.547938
AT2g42280	-0.275659	0.597348	-0.371298	0.482325	0.0481087	-0.460368	-0.126813	0.361976	-0.743132
AT1g49480	-0.0789879	-0.740354	-0.809916	-0.379049	-0.665176	-0.10008	-0.346179	-0.164975	0.213201
AT4g00270	-0.218621	-0.0467252	-0.387639	0.0903812	0.292006	0.0879316	-0.272082	0	0.493725
AT5g15830	-0.342638	-0.566976	-0.497645	0.0717576	0.212185	0.253012	-0.381682	-0.204308	0.542964
AT3g56850	-0.163374	-0.632868	-0.826394	-0.653241	-0.30805	-0.10008	-0.38973	0.0261622	-0.369067
AT5g42630	-0.420589	-0.782827	-0.865669	-0.598295	-0.00109251	-0.34375	-0.760385	-0.140153	-0.798083
AT3g60530	-0.222304	-0.753489	-0.395314	-0.679122	-0.0743225	0.564823	-0.85134	-0.465198	-0.360027
AT5g13910	-0.266923	-0.669009	-0.548611	0.684942	-0.566022	-0.759038	-0.422341	-0.23165	0.321023
SHOOT
	Cold	Osmotic	Salt	Drought	Genotoxic	Oxidative	UV-B	Wound	Heat
AT1g43160	0.290293	0.0412558	-0.349293	-0.515314	-0.758186	0.832421	0.608764	0.284092	0.150403
AT1g70920	-0.117143	0.116928	-0.407214	-0.374328	-0.507715	-0.468436	0.25906	0.232596	-0.22487
AT1g72360	0.138461	-0.350707	-0.244124	-0.0856729	0.442875	-0.216302	-0.651139	0.524909	-0.0255886
AT1g68550	-0.5288	-0.0110639	-0.68084	0.0695666	0.302373	0.274551	-0.199511	0.0367409	-0.248565
AT1g55110	-0.547417	0.0665845	-0.04683	0.317038	0.411206	0.547426	0.680092	0.214494	0.425278
AT2g45660	-0.655522	0.53936	0.0240217	-0.432306	-0.11537	-0.289914	0.180863	0.126844	0.261785
AT3g02150	-0.0209209	0.188259	-0.12922	0.616539	0.630815	0.387442	-0.0435891	0.408852	0.38712
AT3g15210	-0.105039	0.349524	-0.651191	0.381208	0.811476	0.693311	0.503953	0.21565	0.297023
AT1g53910	-0.54554	-0.314055	-0.50677	-0.58404	-0.0356444	0.723161	0.00782283	0.0752355	-0.434563
AT2g18350	-0.752547	-0.337123	-0.864073	0.285533	0.941165	0.965849	-0.552494	0.597556	0.195921
AT4g34590	-0.621675	-0.0171658	-0.677646	0.219779	0.558859	0.62383	0.623099	0.223146	-0.251099
AT1g14687	-0.779237	-0.720689	0.0325411	0.77489	-0.103707	0.705297	-0.617991	0.635746	0.684335
AT3g50700	-0.570881	-0.012635	0.115865	-0.119032	-0.296807	0.209548	-0.58943	0.309875	-0.707759
AT1g69570	-0.0963516	-0.809707	0.157512	-0.24363	0.423705	0.357204	-0.611341	0.295837	-0.45816
AT5g39760	-0.717547	-0.923371	-0.272752	0.337695	0.569065	0.88183	-0.708446	0.190438	0.397399
AT3g50410	-0.763717	-0.283887	0.458903	-0.123905	-0.916955	-0.514421	-0.311432	0.31046	-0.0280623
AT5g44210	-0.691146	-0.230983	0.209948	0.205762	-0.695205	0.24384	0.239386	-0.283592	-0.14105
AT5g47230	-0.338089	0.140846	-0.548953	0.62613	0.758725	0.782093	0.125694	0.200446	0.0800932
AT2g03500	-0.757776	-0.0364662	-0.623425	0.0364027	-0.224943	-0.536208	-0.192521	-0.0336252	0.240474
AT2g28810	0.117236	0.0814975	0.64509	-0.299353	-0.124684	-0.502709	-0.64349	-0.0960473	0.0360512
AT1g08010	-0.554922	-0.227284	0.176008	0.353704	0.03641	0.0236148	-0.0542004	-0.0922531	0.322604
AT5g03790	0.109271	0.0628863	-0.338261	0.178556	0.193236	0.394669	-0.302141	0.485377	-0.0158162
AT1g50640	0.305771	0.369236	-0.201996	0.159967	-0.0113108	0.691761	0.532943	-0.238587	0.398148
AT1g53170	0.457554	0.848431	0.249686	0.291737	0.15658	0.611081	0.512013	0.171356	0.52414
AT5g65130	0.900041	-0.121152	0.0605545	0.0384969	-0.385286	0.409694	-0.0649815	0.144352	0.0266406
AT1g61110	-0.685426	-0.782622	-0.602286	0.492952	-0.33239	0.453806	0.335827	-0.0434949	0.611912
AT4g18450	-0.768289	-0.436812	-0.333157	0.705073	-0.456116	0.103858	-0.448045	-0.418608	-0.0244056
AT1g75390	-0.608355	-0.541507	-0.872326	-0.204124	0.686504	0.547873	-0.442688	-0.0527771	-0.250623
AT3g10800	0.147888	-0.0167202	-0.740888	0.00939682	-0.192419	0.803288	0.733404	0.592957	0.145306
AT3g62420	0.421273	-0.0693514	-0.642042	-0.183466	0.367513	0.918946	0.169985	0.629869	-0.265774
AT2g36270	-0.752582	0.476973	-0.36809	0.362999	-0.72818	-0.141442	-0.14225	0.225364	-0.243968
AT3g01470	0.491631	0.222925	-0.207669	-0.349149	-0.386135	-0.761736	-0.416085	-0.151911	-0.568378
AT2g46270	-0.462747	0.300126	-0.619436	0.0603998	0.0550146	0.627711	0.773123	0.164739	-0.0558526
AT5g04760	-0.272822	0.161217	-0.617835	0.156852	0.666692	0.804438	0.69379	0.448211	0.158363
AT1g51140	0.78103	0.549624	-0.188244	-0.342712	-0.430121	-0.298908	-0.277315	-0.394797	-0.171749
AT5g62470	0.410937	0.492254	-0.381265	0.151608	0.728443	-0.565258	-0.259793	0.167705	-0.0902138
AT5g18830	0.383644	0.414575	-0.152593	-0.612372	-0.196333	-0.517724	0.212976	-0.189768	-0.238369
AT1g06160	0.675175	0.135769	-0.401047	0.227229	0.570749	0.794963	0.287967	0.346089	0.265744
AT2g31230	0.291317	0.432949	0.22315	0.801136	0.685408	0.818235	0.544046	0.310253	0.521681
AT3g27010	-0.530666	-0.520672	-0.560221	0.731789	0.384297	0.0231089	0.650795	0.358569	0.0899791
AT5g66730	0.636427	-0.0499556	0.661115	0.377778	0.00220951	0.502679	0.689322	-0.0626962	-0.108349
AT1g28370	0.578365	0.140079	-0.564827	0.336312	0.59184	0.361838	0.413322	0.198925	0.198214
AT1g27730	0.399133	0.193913	-0.725521	0.533497	0.707664	0.828039	0.632672	0.157929	-0.132818
AT4g17490	0.52986	0.507743	-0.404093	0.187069	0.587113	0.804791	0.629745	0.104521	-0.170914
AT3g23220	0.13826	0.143899	0.643728	0.315644	0.388245	0.843289	0.0926242	0.164676	0.174473
AT3g23240	0.552661	0.0769584	-0.867871	0.247999	0.395532	0.79409	0.542708	-0.0209631	0.110649
AT5g47220	0.482354	0.233684	0.538745	0.410518	0.811208	0.844313	0.671527	0.438283	0.254812
AT1g70000	0.800696	0.554389	0.408438	-0.0641016	0.262905	0.650652	0.540494	-0.123744	0.13931
AT2g33710	0.896169	0.258577	0.692128	0.301501	0.233118	0.580538	0.474831	0.0756939	0.258805
AT5g11260	0.685316	-0.475457	-0.218643	0.151587	-0.230337	-0.470282	-0.136676	-0.626437	0.133755
AT5g51190	0.58999	0.21453	-0.703633	0.459231	0.726398	0.729537	0.190692	0.266996	0.131667
AT5g61600	0.50006	0.045834	-0.700619	0.470591	0.649726	0.837074	0.208966	0.22793	-0.167917
AT1g72050	-0.768213	-0.390104	-0.501115	0.294392	0.22764	0.396593	0.265655	-0.321678	-0.556459
AT4g21080	-0.0553389	-0.494375	-0.305611	0.00681598	-0.0221754	0.398659	-0.0137333	-0.101782	-0.483373
AT2g04038	0.544691	-0.169567	-0.289554	0.214423	0.938614	0.454991	-0.450692	-0.28147	0.0686449
AT4g00270	0.330417	-0.0117605	0.33819	-0.503655	-0.0125205	-0.0975707	-0.116546	-0.34382	-0.799224
AT2g02080	-0.765165	-0.583212	0.159199	-0.283433	-0.422759	-0.147178	-0.484042	-0.399381	0.0143577
AT3g13810	-0.105943	0.386378	0.702165	-0.224677	0.609021	-0.158602	-0.017419	-0.135813	0.766765
AT1g03840	0.0989294	0.621052	0.012376	-0.332265	-0.145466	-0.39255	-0.662489	0.571501	0.576119
AT2g01570	0.337816	-0.0368704	-0.101679	0.158747	0.237871	-0.0667589	-0.698946	-0.56282	0.213699
AT5g65310	-0.246056	0.180984	0.446841	-0.0365148	0.0440795	-0.604254	-0.899514	0.398158	0.120964
AT5g58900	-0.326675	0.581037	-0.033734	-0.136437	-0.0884312	-0.123128	-0.790672	0.780235	-0.198067
AT1g29160	0.34607	-0.0103098	-0.00481735	-0.177705	0.0148592	-0.0444045	-0.130737	0.114407	0.193652
AT1g30210	-0.658699	-0.0816429	-0.478853	0.0835711	-0.043543	-0.138064	-0.847779	-0.345033	0.254724
AT1g53230	0.437654	8.87729e-17	-0.0165571	-0.09245	0.395562	-0.244634	-0.681283	0.102923	0.445703
AT3g28920	0.642472	-0.457338	0.634551	0.0180334	0.217995	-0.624412	-0.574131	6.93889e-17	-0.147099
AT5g62940	-0.536704	-0.13164	0.107578	0.75809	0.0903335	0.399367	-0.712892	-0.444187	0.237567
AT3g22760	0.495336	0.387816	0.494086	-0.297733	-0.892048	-0.644893	-0.800582	-0.420065	-0.734481
AT3g22780	0.453171	0.0308759	0.668392	-0.0141069	-0.666683	-0.48797	-0.556113	-0.0421975	0.170896
AT4g14770	0.700905	0.167577	0.655266	0.0490344	-0.550121	-0.897815	-0.740057	-0.534584	-0.354105
AT3g57600	0.397794	-0.0330409	0.666401	0.193311	-0.754227	-0.701618	0.103793	-0.225113	-0.162606
AT5g08070	-0.29112	-0.071006	0.80782	0.158351	-0.743716	-0.563706	-0.728731	-0.451487	-0.388073
AT2g20110	0.281726	0.0990259	-0.422392	0.50037	-0.342969	-0.153032	0.168667	0.267024	-0.24466
AT1g32770	-0.402213	-0.140874	0.834146	0.327999	0.624238	-0.591649	-0.438681	0.351761	-0.653064
AT4g36620	0.42984	-0.720891	-0.522312	0.213397	0.179819	-0.298856	-0.320733	0.192897	-0.0279778
AT5g02460	0.571949	-0.254919	-0.178414	0.579836	0.691922	0.130448	-0.668454	-0.10146	-0.399406
AT5g13910	-0.24485	-0.365625	-0.390565	0.221565	-0.17773	-0.211004	-0.653974	0.721005	0.410809
AT1g69690	-0.683956	-0.541634	-0.972173	-0.327957	0.55197	-0.189772	-0.876322	-0.232924	-0.117143
AT3g60530	-0.744165	-0.158783	-0.670727	-0.364804	0.572122	0.662547	-0.693734	0.0119204	-0.0895364
AT2g35530	-0.707342	-0.851098	-0.579263	0.556808	0.317409	0.372844	-0.173434	-0.251331	0.301791
AT3g56850	0.216684	-0.731245	-0.267491	-0.0816497	-0.685325	0.559826	-0.348002	0.123744	0.124824
AT1g28360	0.229489	-0.0140761	0.506098	0.0242464	-0.11603	0.534071	-0.432134	0.123045	0.0988468
AT3g46070	-0.29904	-0.561975	0.101441	0.289578	0.366748	0.582248	-0.0608335	0.613254	-0.25542
AT1g32150	0.346072	0.0515711	0.41664	0.253734	0.0371711	-0.478745	-0.383929	-0.0796819	-0.0625229
AT5g18560	-0.18104	0.447214	0.324526	-0.0173422	-0.625463	-0.116199	-0.193171	-0.446109	-0.178637
AT2g18380	0.262046	-0.4741	0.535866	0.247656	0.0726843	-0.297522	-0.790171	0.0741166	0.617825
AT4g38000	-0.764739	-0.163544	0.837723	0.128906	-0.283676	-0.532077	-0.110781	0.0875684	-0.285555
AT1g24260	-0.599651	-0.561964	0.353675	0.769667	0.415387	0.214429	-0.208874	-0.215829	0.275014
AT3g54340	-0.324437	-0.291606	0.677087	0.804997	0.148755	-0.00406261	-0.327556	-0.0516256	0.133062
AT3g30530	-0.367378	-0.583151	0.391304	0.0868553	-0.147952	0.108884	-0.0253767	-0.0229346	0.477334
AT4g18960	-0.0514914	-0.0148536	0.852749	0.341713	0.211542	-0.106213	-0.399164	-0.213185	0.317579
AT3g01220	-0.0492498	0.294765	0.057412	-0.373973	-0.496002	-0.240347	-0.394037	-0.0225113	0.201752
AT5g66700	0.0171676	0.638877	0.0759435	-0.253461	0.160092	-0.107105	-0.234083	0.638125	-0.0351717
AT3g45610	0.163035	-0.0328082	-0.467854	0.684126	0.206353	0.533977	-0.566856	-0.134219	0.00430901
AT5g17430	-0.417898	0.318973	0.358692	0.60316	-0.800084	0.470665	-0.132417	-0.156433	-0.00560389
AT5g67000	-0.75853	-0.449719	-0.0347157	0.3959	-0.391379	0.0617144	-0.140107	-0.594984	-0.128672
AT2g18160	0.801924	-0.291438	0.753752	-0.337776	-0.0673326	-0.605965	-0.621769	0.116846	-0.0526783
AT1g69780	0.593041	-0.17775	0.123289	-0.63148	0.0851365	-0.69248	-0.579574	-0.147586	0.382099
AT3g28910	0.897095	-0.110296	0.525756	0.356021	0.55197	0.319546	-0.860982	0.212986	0.0698204
AT2g42280	0.714692	-0.395622	0.5936	-0.583854	0.0929278	0.117752	0.0236686	0.0584983	-0.735145
AT1g75490	0.436773	-0.248171	0.23487	-0.507307	-0.651424	-0.303864	0.0530953	0.0779055	-0.22258
AT5g25190	0.830187	-0.365596	0.475434	0.0223476	0.0904002	-0.580416	-0.631847	0.31341	0.199833
AT1g49480	0.731214	-0.202567	0.390007	-0.296245	-0.89977	-0.468073	-0.926083	-0.657794	0.238927
AT4g17460	0.615463	-0.474341	0.656847	-0.298537	-0.0944483	0.00595627	-0.78642	-0.0471511	-0.668972
AT5g08330	0.441875	-0.102623	0.756798	-0.0856935	0.708196	0.829112	-0.747843	0.0396059	-0.555166
AT5g15830	0.346692	-0.337502	0.829126	-0.231795	0.337121	-0.140299	-0.730288	-0.0674625	-0.341651
AT3g55370	0.413988	-0.487909	0.132598	-0.421144	-0.32233	-0.016035	0.0262851	-0.216877	-0.26482
AT5g03150	-0.00684246	-0.371944	0.519476	0.320202	0.325594	0.0318617	-0.380519	0.411359	-0.508554
AT1g35460	0.818567	0.265685	0.90876	-0.282843	-0.44027	-0.67786	-0.372237	-0.327168	0.00132578
AT2g42400	0.330563	0.159772	0.39703	-0.74636	-0.619829	0.306888	0.0404209	-0.255841	-0.0225782
AT5g07310	0.753808	0.774518	0.116793	-0.645725	-0.517282	-0.299987	0.0556587	-0.0151489	-0.100394
AT5g42630	0.881891	0.445818	0.783277	-0.504715	-0.158799	-0.534686	-0.0566239	0.057045	-0.259206

## Sheet: Sheet5
Table S6 Expressional correlation of coefficients (r-value) analysis between AtLLPs and their cis-regulatory elements (CREs) cognate transcription factors (TFs) in root and shoot tissues under different abiotic stress conditions
AT5g03350
ROOT
	Cold	Osmotic	Salt	Drought	Genotoxic	Oxidative	UV-B	Wound	Heat
AT1g19350	0.836418	0.733754	0.593194	0.313541	-0.133673	0.0742638	0.261034	-0.507487	0.179052
AT1g46264	0.878782	0.935998	0.7397	-0.124383	0.541932	0.853758	0.198153	0.75838	0.652145
AT5g06950	0.831128	0.437701	0.357769	0.292214	0.586754	0.770487	0.502354	0.030283	-0.0447179
AT1g19000	0.712482	0.00718514	0.164195	-0.568751	0.475804	-0.430602	-0.828345	0.509497	-0.130126
AT5g08130	0.663191	0.112203	0.583947	-0.172842	0.304457	-0.0742638	0.0133191	0.841572	0.0886268
AT1g34670	0.603828	-0.227342	-0.160947	-0.284888	0.133442	0.581505	0.483939	0.680036	0.101887
AT1g79180	0.802974	-0.523456	-0.0625626	0.474138	0.767116	0.826939	0.894982	0.759548	-0.0199921
AT4g34590	0.409527	-0.260668	0.349264	0.303762	0.445215	0.828281	0.865641	0.637598	-0.432979
AT1g77920	0.537138	-0.308522	0.371337	0.141978	0.611062	0.677409	0.698054	0.822098	-0.324188
AT5g09410	0.221789	0.614637	0.740609	0.218578	0.799144	0.667086	0.653956	0.689469	-0.72252
AT3g09735	0.409734	0.691343	0.161711	0.335729	0.641735	0.283412	0.85135	0.273818	-0.243161
AT1g49480	0.696851	0.35485	0.201742	0.228941	0.536099	0.392427	0.320214	-0.188704	-0.0727848
AT4g00250	0.878265	0.488379	0.492648	-0.674929	0.352045	0.625663	0.683021	-0.109949	-0.476255
AT3g23690	0.812565	0.848752	0.547982	0.488709	0.13624	0.327555	-0.00311068	0.3215	-0.0193246
AT3g12250	0.352781	0.0165865	0.484568	-0.404639	0.861655	0.530334	0.319384	0.326007	-0.620022
AT3g22170	0.261054	-0.216752	0.429052	0.0739387	0.452781	0.703089	0.23132	0.103243	-0.678017
AT4g15090	0.298457	0.472661	0.186054	-0.14337	0.592472	0.48407	0.656179	0.237312	-0.633994
AT2g01930	-0.582185	-0.700321	0.261756	-0.66969	0.563334	0.296934	-0.144696	-0.866188	-0.823273
AT3g13040	0.142739	-0.759266	-0.237385	-0.960381	0.108273	-0.258438	-0.0309509	-0.487495	-0.357286
AT3g13810	0.24576	0.326432	0.193992	-0.52902	0.0850139	-0.63486	-0.341105	-0.119774	-0.516483
AT1g22070	-0.20656	-0.703136	0.0872567	-0.442023	-0.232169	-0.178233	0.39754	-0.250893	-0.442211
AT5g06960	0.643987	0.417419	0.362692	-0.818255	0.0925311	-0.227738	0.285183	0.3215	-0.68941
AT1g27360	0.214758	0.397352	0.129324	0.0327638	-0.757478	0.452164	-0.305015	-0.576193	-0.376374
AT1g08320	-0.0546315	-0.336431	-0.426907	-0.572921	-0.300347	-0.0441294	-0.7937	-0.0545935	0.138669
AT5g65210	0.375956	-0.458053	-0.269988	-0.493285	0.478234	-0.152241	-0.125982	-0.214439	0.0521495
AT1g77080	0.688176	-0.361495	-0.195937	0.0738338	-0.341098	0.080609	-0.60164	0.0576969	-0.141608
AT5g10030	0.79734	0.487469	0.214971	-0.598599	-0.491636	-0.64268	-0.261001	-0.251722	-0.120014
AT2g17950	0.121743	0.692584	0.114327	-0.240342	-0.772426	-0.801808	-0.578393	0.237111	0.0594184
AT2g01940	-0.708667	0.280318	-0.803143	-0.76053	-0.639644	-0.569019	-0.827279	-0.558419	0.28843
AT2g38090	0.612781	0.784731	-0.138589	-0.854609	-0.767832	-0.803768	-0.937861	-0.57145	0.13155
AT5g58900	-0.435998	0.0289925	-0.540487	-0.817926	-0.758756	-0.575669	-0.959959	-0.859606	0.0842427
AT4g01680	0.322045	-0.130313	-0.559452	-0.865614	-0.862657	-0.839696	-0.922495	-0.678121	0.446674
AT1g70000	0.28722	-0.0639088	-0.0428634	0.104983	-0.822891	-0.319086	0.591101	0.0717226	0.0955711
AT2g47460	-0.57634	-0.285898	0.50638	-0.609545	-0.620955	-0.477154	0.459542	-0.143234	0.0775013
AT5g11260	0.553003	-0.267228	-0.111074	-0.857523	-0.637681	-0.678789	0.563867	-0.0804164	0.320947
AT3g30530	-0.366888	0.245195	-0.460609	-0.815271	-0.283968	0.25988	0.0392281	-0.157724	-0.1088
AT5g42520	-0.794719	-0.48851	-0.389099	-0.650074	0.555187	0.0472612	0.35739	0.0131446	-0.700726
AT3g11280	-0.304579	-0.666852	-0.0389348	-0.713941	0.309878	-0.714073	-0.729992	-0.843368	0.236232
AT4g24020	-0.383109	-0.836736	-0.737094	-0.578338	-0.335092	-0.708918	-0.491194	0.209105	0.315034
AT3g22760	0.391188	0.561975	0.185158	-0.211193	0.151167	0.415514	0.859084	0.748468	0.438711
AT4g11660	-0.0779008	-0.302716	-0.21957	0.305408	-0.479965	0.129403	0.108884	-0.218431	0.426655
AT5g08520	0.763999	-0.347147	0.00985276	-0.65179	0.58932	0.712639	0.6631	0.0918021	0.219703
AT1g73730	-0.616513	-0.623689	-0.333119	0.412411	-0.288829	-0.195583	-0.0144309	-0.614725	-0.511754
AT2g45660	-0.630843	-0.523441	-0.386342	0.878131	-0.457489	-0.456642	0.0984924	-0.287971	-0.195939
AT5g06839	-0.875442	-0.58736	-0.405433	0.127788	-0.353826	-0.445583	-0.655425	-0.208043	-0.510344
AT1g74840	-0.804372	0.557444	0.321058	-0.830935	0.207567	-0.445583	-0.528115	-0.632052	-0.566408
AT5g05790	-0.710062	-0.035454	-0.528747	-0.756829	-0.580422	-0.430602	-0.145136	-0.59572	-0.121804
AT3g24520	-0.402952	0.640069	0.314235	-0.717093	-0.290936	-0.780978	0.702766	-0.102528	0.413808
AT2g03710	0.333883	-0.716984	-0.261929	-0.151207	-0.213371	-0.252542	-0.168138	0.0285084	0.437317
AT5g66940	-0.546487	-0.381059	-0.0359437	0.0939245	0.336104	-0.344278	-0.411431	-0.206798	0.622278
AT5g10140	-0.469624	-0.191648	0.336151	0.218348	0.498243	-0.288718	-0.44945	0.640468	0.797749
AT5g60130	0.228547	-0.540265	-0.282118	0.243404	-0.193022	0.55293	-0.0867389	0.0650672	-0.327865
AT1g42990	-0.632754	0.224111	-0.374721	0.179036	0.209262	0.442328	0.531984	0.115896	0.501521
AT3g23250	-0.425285	-0.0527596	-0.13346	0.523988	0.37202	0.36893	0.87167	0.321987	0.441077
AT3g12720	0.332303	-0.713809	-0.174294	0.0202444	-0.0320747	0.683059	0.642289	0.475554	-0.622448
AT3g02990	-0.786807	-0.287966	-0.275566	0.209195	0.348037	0.0162704	0.780873	0.274913	-0.144737
AT5g47390	-0.709055	-0.273086	-0.28832	-0.05759	0.769095	-0.11789	-0.0240862	-0.116061	-0.0927478
AT5g04760	-0.848392	-0.188768	-0.232531	0.571515	0.562815	-0.109012	0.412529	0.387902	0.0239462
AT3g55370	-0.0522403	0.170062	-0.299256	-0.139484	0.119043	-0.244056	-0.631009	-0.788482	-0.598919
AT3g22830	-0.648793	0.123865	0.0705027	0.295291	-0.422143	-0.624239	0.318263	-0.680876	-0.513855
AT3g46070	-0.395364	0.149446	-0.381784	-0.306544	-0.145139	-0.802445	-0.57811	-0.466684	0.178613
AT3g62420	-0.522638	-0.110403	-0.341346	0.66852	-0.212112	-0.650027	-0.090424	-0.250179	-0.147741
AT5g01380	-0.651953	-0.313439	-0.375354	0.450253	0.300396	0.361701	0.315873	-0.604898	-0.277667
AT3g28910	0.10092	0.850555	-0.0314006	0.496355	0.496177	0.36648	0.827275	0.640564	0.377224
AT3g61250	0.596694	0.520021	0.502962	-0.356312	-0.626122	0.030507	0.27994	0.0746177	-0.0479131
AT3g10580	-0.362039	0.222002	0.399968	0.170427	0.307896	0.039272	0.518569	0.360008	0.145655
AT5g58080	0.643184	0.798223	0.420855	0.468583	0.352234	0.325083	0.84308	0.309875	-0.0234664
AT1g49010	0.104086	-0.323172	0.268022	-0.368403	-0.700264	-0.547689	0.13306	-0.338436	0.287573
AT4g38000	-0.049824	-0.231294	-0.896454	-0.630537	-0.425285	-0.508083	-0.12071	-0.0789554	-0.0821427
AT5g38800	-0.190223	-0.103632	-0.484048	-0.407682	-0.268029	0.0874533	0.197248	-0.305602	-0.58621
AT5g61620	-0.408174	-0.15106	-0.801064	-0.194668	-0.293591	-0.520844	0.220887	-0.376595	-0.632754
AT3g50410	-0.632074	-0.270005	0.136193	0.128406	0.354643	0.402442	0.836452	0.452471	-0.220529
AT3g02940	-0.247583	-0.21332	-0.0186425	-0.344565	-0.10368	0.383922	0.31312	0.418557	-0.680672
AT5g17430	-0.453084	-0.542243	-0.211428	0.271115	0.63376	0.435849	0.754867	0.817004	-0.411531
AT5g04390	0.326463	-0.364497	-0.476176	-0.0615808	-0.63309	0.194752	0.556276	0.197568	-0.250186
AT5g16820	0.441075	-0.773366	-0.493592	-0.449025	-0.641462	-0.732736	0.215428	-0.349398	-0.914795
SHOOT
	Cold	Osmotic	Salt	Drought	Genotoxic	Oxidative	UV-B	Wound	Heat
AT3g09735	-0.552883	-0.378342	-0.806969	0.0609309	-0.47801	-0.464495	-0.238583	-0.429341	-0.398501
AT3g12250	-0.618923	-0.815915	0.282647	0.621932	-0.110786	-0.501954	0.108269	0.379563	-0.33625
AT3g22170	-0.623148	-0.424839	0.237962	0.334818	0.5596	-0.112611	-0.0059527	0.847606	-0.2653
AT1g77920	0.697114	-0.5696	-0.407663	0.222551	0.282755	0.264387	-0.0316641	0.155139	-0.0589051
AT5g10030	-0.509031	-0.301351	0.841566	0.170754	0.567166	-0.356678	0.323705	0.0442436	0.0304269
AT1g70000	0.519566	-0.501625	0.0516473	-0.751077	-0.350007	-0.346411	0.194376	0.0528812	-0.172707
AT3g11280	0.52852	-0.303313	-0.398714	-0.438314	-0.436457	0.277316	-0.348067	-0.374278	0.170753
AT1g79180	-0.37725	-0.710835	0.0927783	-0.126182	0.0146462	-0.331408	0.116	0.217371	-0.486832
AT3g13040	0.329193	-0.803889	-0.507957	-0.193679	-0.516937	-0.129038	0.0536295	0	-0.155682
AT3g22830	-0.945786	-0.864991	-0.842329	0.612378	0.671056	-0.171268	0.143595	0.544925	-0.252488
AT2g01940	0.454554	-0.796222	-0.156838	-0.170008	-0.0446136	-0.722947	0.0836654	0.0538724	0.123632
AT5g06960	0.383922	-0.831754	-0.712323	-0.684717	0.425374	0.425421	-0.0134006	0.223264	-0.0464039
AT5g65210	0.567589	-0.669678	-0.177796	-0.0381109	0.00666474	-0.340601	0.372007	0.0583617	-0.468975
AT2g47460	0.37984	0.587449	0.0861886	0.469205	0.534191	0.722999	0.070631	0.425851	0.764467
AT5g11260	0.648654	0.196095	-0.438235	-0.535663	0.0206925	0.304529	0.356939	-0.259932	0.30247
AT3g62420	0.226344	-0.721197	-0.652813	0.327666	0.788918	0.224129	0.365676	0.720531	-0.12107
AT5g04390	0.456596	-0.0254554	0.574209	0.300896	0.306931	-0.480273	0.203563	0.494118	0.053794
AT1g73730	-0.0898134	0.524568	0.526764	-0.798937	-0.647068	-0.160248	-0.693839	-0.770887	-0.312971
AT1g42990	-0.695445	-0.570341	-0.872182	0.212597	0.354154	-0.208819	-0.423184	-0.152877	0.0305353
AT3g23250	0.312354	0.169414	0.0665622	-0.215147	-0.553781	-0.178397	-0.524679	-0.486308	0.218091
AT2g38090	0.0252789	-0.696424	-0.767236	-0.292349	-0.612004	0.419489	-0.565612	-0.490788	-0.0480388
AT1g34670	0.328805	0.444184	-0.565614	0.40229	0.144689	-0.504487	0.218999	0.0682921	0.66733
AT5g60130	0.495034	-0.549695	-0.478311	0.145307	-0.851868	0.369605	-0.254411	-0.277886	-0.243228
AT1g74840	-0.641866	-0.194871	0.327202	0.272991	0.0249339	-0.851066	0.431084	0.0673594	-0.0765106
AT2g45660	-0.931896	-0.967847	-0.358699	0.567099	0.14377	-0.187338	0.547859	0.216598	-0.348992
AT3g24520	-0.626043	-0.62696	-0.711331	0.00918136	-0.133295	-0.507096	0.214899	-0.172951	0.560068
AT3g13810	-0.436816	0.24036	0.636147	0.291537	0.370912	0.348995	0.209118	0.0664809	0.266017
AT3g02990	-0.595154	-0.349082	-0.815286	0.452177	0.531034	0.202579	0.355785	0.567767	0.0913418
AT5g04760	-0.481897	-0.787947	-0.864223	0.260274	0.850013	-0.231056	0.0365681	-0.134078	-0.0578077
AT1g22070	-0.626299	-0.706322	-0.906589	0.919012	0.393423	-0.166236	-0.0299868	0.432319	-0.108126
AT4g34590	-0.787427	-0.651615	-0.778733	-0.158971	0.0717085	0.291376	-0.50576	-0.622009	-0.0948997
AT5g38800	-0.311594	-0.243866	-0.656962	0.236295	0.196823	-0.510814	0.0271386	0.303631	0.348622
AT3g50410	-0.726471	-0.242885	0.505298	-0.148142	-0.312187	-0.544454	-0.215804	-0.522402	0.0100187
AT5g08130	-0.813237	0.331007	0.118897	0.237946	-0.211244	0.131822	0.294136	-0.0318886	-0.055753
AT5g16820	-0.559304	-0.0452022	0.292448	0.211304	-0.209508	-0.658072	0.708838	-0.0887871	-0.0892816
AT5g42520	-0.779822	-0.424303	-0.428902	0.166924	-0.494314	-0.495569	-0.509365	-0.164333	0.0746956
AT1g19350	0.389021	0.556055	0.453583	0.12185	-0.108366	-0.734559	0.154527	-0.407739	-0.346344
AT1g49010	0.849588	0.512885	0.809146	-0.718492	-0.18553	-0.620637	0.319342	0.106422	0.0309671
AT1g49480	0.800483	0.703574	0.753069	-0.397126	-0.81142	-0.30578	0.270898	-0.472256	0.352987
AT1g27360	0.589737	0.371704	0.679694	-0.399924	-0.36374	-0.356511	-0.146054	0.275795	0.177388
AT3g22760	0.671097	0.332801	0.428332	-0.243003	-0.303429	0.633887	-0.0209089	0.228811	0.0206583
AT2g01930	-0.405137	0.109389	0.733356	-0.0885898	-0.381335	-0.550467	-0.695052	-0.0297952	-0.246783
AT5g09410	-0.29057	0.162999	0.423494	0.299869	-0.429027	0.256968	-0.207497	0.689398	0.0786904
AT2g03710	0.354425	0.29794	0.728824	-0.191286	-0.261444	0.0898244	0.151252	-0.585049	-0.327311
AT5g58900	-0.87379	0.107521	-0.280051	-0.445761	-0.181647	0.789201	0.401237	0.0591281	-0.400782
AT1g08320	0.0448259	0.469914	-0.231913	0.276861	0.336523	-0.104954	0.120017	0.573842	0.949258
AT3g30530	-0.119711	0.509425	0.588511	0.449576	0.524456	0.532746	0.00414493	0.634301	0.601885
AT2g17950	0.543422	0.45959	0.603793	-0.0877141	0.550838	0.110406	0.246552	-0.0490147	0.203484
AT5g06839	0.610358	0.795517	0.749799	0.33928	0.12666	0.242626	0.130137	-0.23748	0.789119
AT5g01380	-0.284023	0.665587	0.0793193	0.152584	0.496888	0.497176	0.175793	-0.0808821	0.599947
AT5g10140	0.507953	0.635183	0.703737	-0.0661438	0.605889	0.869992	0.159141	-0.148042	0.394014
AT3g46070	0.0360578	0.576484	0.136666	0.703156	0.779949	-0.0154657	0.672198	0.521845	-0.0330369
AT5g66940	0.527227	0.247033	0.583092	0.934509	0.809202	0.560231	0.363763	0.581881	0.379241
AT4g38000	-0.230913	0.0201625	0.742024	0.0320042	0.490312	-0.244094	-0.0447539	0.398543	0.0400098
AT5g61620	-0.294242	0.512233	0.640655	0.366891	0.0907144	-0.0607331	0.281224	0.531762	0.391337
AT1g77080	0.899163	0.627902	0.00646636	0.331832	-0.450568	0.212341	0.108247	-0.647586	0.349993
AT3g02940	-0.191841	0.480038	-0.0740008	0.146724	0.154586	-0.198065	0.453643	0.46411	0.0395486
AT5g05790	0.416671	0.777666	0.937273	-0.11314	0.560053	0.00448652	-0.0618216	0.710745	0.20919
AT3g10580	-0.0697484	0.484564	0.203649	-0.0261968	-0.34512	-0.457084	-0.276212	0.259727	0.409675
AT3g55370	0.352557	0.736171	0.365126	0.108795	0.0728979	-0.628606	-0.0624788	-0.489933	0.240894
AT4g00250	-0.237325	0.155838	0.236227	0.0077436	-0.382507	0.00819122	-0.548698	0.0164115	-0.161316
AT4g15090	0.387127	0.789479	-0.203625	-0.501935	-0.410004	-0.255731	-0.407875	-0.300385	-0.0655632
AT3g28910	0.678717	0.791213	0.776687	0.10452	0.522778	0.32146	0.332961	0.0764554	-0.345423
AT4g01680	0.608982	0.83083	-0.646291	-0.375076	0.555625	0.271497	0.42657	-0.0650353	-0.114683
AT3g12720	-0.348457	-0.193443	0.189798	-0.370812	0.395746	-0.629101	-0.326242	-0.429021	-0.368452
AT3g61250	0.317632	0.387455	0.213	0.201191	-0.190289	-0.333107	-0.117938	0.129814	0.108263
AT5g58080	0.1595	0.830777	0.261643	0.185251	0.143355	0.659076	-0.153659	-0.774193	0.0511872
AT1g46264	0.738083	0.649255	-0.211336	-0.289447	-0.570796	-0.57611	-0.154793	-0.125832	0.324958
AT4g11660	0.530474	-0.445048	-0.705817	0.561039	0.582233	-0.215353	0.200338	-0.188652	0.483275
AT5g17430	0.397792	0.0189331	0.570522	0.0300798	-0.431788	0.662136	-0.121119	0.31457	0.348892
AT1g19000	0.710331	0.351494	0.771006	0.253511	0.0362722	-0.24927	0.530738	0.0725387	0.10431
AT5g47390	0.574596	0.040955	0.540953	0.173999	0.326543	-0.764057	0.391908	-0.141298	0.105934
AT4g24020	0.653159	-0.761906	0.75951	0.195652	-0.102593	0.469157	0.139869	0.357019	0.0861326
AT3g23690	0.909998	-0.0753436	-0.229507	0.479782	0.2285	-0.301023	0.640353	0.387337	-0.0666921
AT5g06950	0.784452	-0.712133	0.543202	0.421667	0.894495	0.561936	0.338375	0.484953	-0.0262401
AT5g08520	0.470162		0.760873	0.352856	0.69894	-0.563053	0.329636	0.143017	-0.109419

## Sheet: Sheet6
Table S6 Expressional correlation of coefficients (r-value) analysis between AtLLPs and their cis-regulatory elements (CREs) cognate transcription factors (TFs) in root and shoot tissues under different abiotic stress conditions
AT1g07460
ROOT
	Cold	Osmo	Salt	Drou	GnTx	Oxid	UV-B	Woun	Heat
At1g29280	0.447814	-0.267803	-0.492275	-0.246263	-0.603987	-0.0930878	0.124174	0.596051	0.222217
At1g79580	0.615135	0.487667	-0.696283	0.428365	0.484554	-0.183037	0.491502	0.28317	0.121031
At4g31920	0.537432	0.655023	-0.736274	0.259308	-0.16933	0.559717	-0.0458104	-0.382225	0.131631
At2g28810	-0.307654	0.742262	0.01805	0.280817	-0.399806	-0.511394	0.525092	-0.159749	0.312223
At4g10350	0.367343	0.900266	0.698103	0.311171	0.00185564	0.217663	0.592563	0.496841	0.496023
At5g52830	0.242164	0.161289	0.747519	0.0827559	-0.60228	0.483923	0.795092	0.347469	0.481825
At3g17730	0.195772	0.695966	0.721002	-0.793482	-0.529695	-0.585637	-0.0889356	0.384214	-0.428968
At3g27010	-0.350885	0.780885	0.586808	-0.562965	-0.508539	0.63231	-0.63785	-0.0818047	-0.440212
At1g64620	0.565099	0.685933	-0.346027	-0.287217	-0.31369	-0.388733	0.558236	0.14897	-0.00594627
At5g64060	-0.549556	0.350681	0.217819	-0.280455	-0.1901	-0.289121	-0.817545	-0.316257	-0.290461
At1g30650	-0.213783	0.0264124	0.00728403	-0.0728244	-0.525879	-0.561075	-0.855802	0.160872	-0.0257491
At2g03340	0.145237	0.100807	0.338108	-0.15395	-0.499852	-0.388733	-0.140539	0.171743	0.0590899
At3g10480	-0.506798	-0.605444	0.234126	0.310631	0.156763	-0.182539	-0.0832066	0.0887496	-0.208101
At1g34190	0.352334	0.262247	-0.863413	-0.370975	NA	0.636991	-0.273432	-0.723568	-0.0880861
At3g21175	-0.0123466	-0.208796	-0.454731	-0.371156	0.0242893	0.35803	-0.618445	-0.834554	-0.217684
At2g30590	0.901184	-0.397326	-0.748476	0.136975	0.016682	-0.214497	-0.0955516	0.0856339	-0.245774
At4g16110	0.546359	-0.360369	-0.0605865	0.230658	0.391907	0.147167	-0.372732	0.372748	0.0838418
At1g19850	0.429628	-0.563922	0.0783528	-0.111428	-0.0984558	-0.263504	-0.544695	0.00296729	-0.120603
At5g46590	0.0691389	-0.0478844	0.05004	-0.317361	0.115683	-0.277633	-0.191411	-0.105048	-0.267567
At4g26640	-0.274553	0.355091	-0.290001	-0.318086	-0.38813	-0.445793	-0.132677	0.0450443	-0.291627
At4g24470	0.320217	-0.739487	0.0907612	-1.49683e-17	0.321317	-0.249415	-0.657579	-0.380693	8
At1g54330	-0.12641	0.126999	0.480113	-0.331353	-0.147162	0.455189	0.860874	-0.130813	0.775464
At1g76420	0.0181945	0.171742	0.807093	0.23997	0.343131	0.117228	0.623769	0.130418	0.413901
At1g19040	-0.0939179	0.406983	-0.340594	0.386894	0.41604	-0.136281	-0.156707	-0.0224077	0.450083
At5g53950	0.260746	0.458819	0.00300834	0.474301	0.674171	0.327465	0.17366	-0.561166	-0.0952372
At1g75080	0.640846	-0.150816	-0.781444	0.477986	0.313574	-0.653098	0.629077	0.384995	0.15257
At1g65910	0.205196	0.461592	-0.615635	0.230872	0.164779	-0.214572	0.116321	-0.0290276	0.0998802
At5g62940	0.0376172	-0.367826	-0.290544	-0.0657078	-0.0338277	0.035981	-0.229366	-0.286511	-0.156256
At1g02250	-0.108085	0.0678693	0.128861	-0.0817969	0.174198	-0.589397	-0.421746	0.71462	-0.072092
At2g23320	-0.039416	-0.486277	0.63437	0.0886137	-0.489097	-0.17315	-0.577377	-0.172393	-0.278875
At1g29860	0.462738	-0.223901	0.589122	-0.209495	-0.142795	-0.315335	-0.420743	-0.165415	-0.330512
At4g18170	-0.076145	-0.253997	0.624362	-0.315883	-0.189833	-0.147059	-0.590314	-0.0907536	-0.518789
At1g62300	-0.424796	-0.16965	0.667941	-0.223957	-0.267139	-0.351822	-0.59569	0.209291	-0.160079
At3g49530	-0.433299	0.0497645	0.514542	0.303809	-0.00891889	-0.0747953	-0.119273	-0.181742	-0.375005
At2g38470	-0.262292	-0.0632038	0.563145	0.220593	-0.201363	-0.715668	-0.148083	0.266694	-0.379372
At3g56400	-0.006821	-0.449878	0.619722	0.357081	-0.475137	-0.39494	-0.03828	-0.228778	-0.451194
At1g34180	0.00888835	0.239668	0.700817	-0.0114146	-0.0637722	-0.467313	-0.304705	0.336271	-0.402927
At1g51700	-0.2368	0.315551	0.628917	0.00822494	-0.070464	-0.585673	-0.226916	-0.114208	-0.235758
At1g80840	-0.387604	0.234238	0.546556	0.134654	-0.0830629	-0.887837	-0.13147	0.232518	-0.65748
At5g24110	-0.195562	-0.5554	0.686568	0.134538	-0.0724405	-0.164368	-0.348377	-0.27295	-0.360286
At1g32870	-0.784415	-0.825914	0.806665	0.457479	-0.459323	-0.374513	-0.253564	-0.313757	-0.0217104
At4g01250	-0.777367	-0.0779291	0.821705	0.152335	-0.21334	-0.206566	0.537842	0.621164	-0.138833
At2g24570	-0.429554	0.221249	0.766159	0.348621	0.196257	0.0860762	0.435128	0.468191	0.054082
At4g31550	-0.650762	-0.163662	0.840968	-0.0944182	-0.0673319	0.322567	0.284805	0.537061	0.225226
At2g27300	0.302881	0.484068	0.643278	-0.427646	-0.781143	0.398418	-0.0185343	-0.56715	0.173076
At2g47260	-0.164544	-0.413002	-0.247385	-0.0838356	-0.00249057	-0.0280376	-0.463868	-0.365654	-0.404561
At3g03200	0.506643	0.180733	0.227654	0.217747	0.495295	0.0205272	-0.137485	-0.20167	-0.251045
At4g31800	-0.0346395	0.0575107	0.146405	-0.038085	0.0477662	-0.347157	-0.117396	0.0576544	-0.754437
At4g01720	-0.0684653	0.465129	0.0840392	-0.123007	0.402553	-0.792011	-0.308778	0.367154	-0.18943
At5g02460	0.189167	0.67569	0.449821	0.15389	0.0334996	-0.401536	0.178019	-0.530791	0.12613
At4g01280	0.392503	-0.256196	0.290116	0.206307	0.127885	0.580542	0.388549	0.621247	0.137955
At5g07680	-0.114098	0.257378	-0.630525	0.0694385	-0.393607	-0.234481	-0.498692	0.675881	-0.0148109
At2g32460	-0.170194	0.64583	0.390602	0.660383	0.0300158	0.030479	0.776144	0.542267	0.794807
At4g38000	0.678754	0.216121	0.720136	0.103561	0.180683	0.699287	0.375636	-0.00362647	0.332844
At1g71930	-0.300882	0.161193	-0.666387	0.136012	0.258698	-0.427007	0.132766	0.636473	0.612283
At5g62380	-0.327262	0.0529111	0.0842335	-0.412046	0.252883	-0.101923	-0.192143	0.319249	-0.136544
At3g04060	-0.234853	0.582626	-0.0764456	-0.149013	-0.19016	-0.432304	-0.308812	0.720827	0.536135
At4g22070	-0.536677	-0.270127	0.877689	-0.390791	-0.796384	-0.155506	-0.639104	-0.0547586	-0.216413
At3g15170	-0.665499	0.213056	-0.183427	0.144562	-0.834433	-0.195062	-0.116865	-0.553176	-0.289535
At3g10500	-0.534743	-0.639164	0.594509	-0.451027	-0.295737	-0.508402	-0.654303	-0.608426	-0.199042
At5g18270	-0.300882	-0.551106	0.93826	0.563183	0.0872897	0.402005	-0.0313999	-0.160818	-0.335964
At5g07100	-0.327981	0.0581955	0.569529	-0.0961861	-0.327943	-0.403244	-0.830734	-0.195776	-0.448563
At4g04450	-0.846735	-0.334668	-0.590922	-0.303498	-0.130643	0.71876	-0.464025	-0.62192	-0.53233
At3g46640	-0.444299	-0.0573841	0.611303	0.455165	0.180005	0.73896	0.683062	0.120386	0.31766
At2g40740	-0.245202	-0.471037	0.851786	0.576883	-0.683757	0.18007	-0.305085	-0.272899	-0.132155
At2g30250	-0.361002	0.191716	0.746654	0.0851331	-0.28292	-0.326495	-0.619095	0.300965	-0.0476398
At5g46350	-0.242795	-0.291197	0.79415	0.076596	-0.196257	0.195146	-0.612237	-0.704817	-0.278272
At4g24240	-0.0389756	0.34163	0.820612	-0.0127975	-0.17053	0.145112	0.460281	0.446868	0.192534
At4g01550	-0.408543	-0.26552	0.682656	0.1901	-0.627127	-0.576405	-0.767448	-0.210693	-0.0144531
At5g04410	-0.854167	-0.640173	0.59535	-0.230658	-0.307665	-0.346887	-0.876754	-0.065938	-0.0174247
At5g66940	0.0380422	0.28771	0.315237	0.0734264	-0.310285	0.296854	-0.0971689	-0.247934	-0.0496805
At2g46130	-0.288164	-0.411033	0.153566	-0.0549185	-0.237239	-0.740793	-0.444773	0.276003	0.0724559
At5g13180	-0.575	-0.554421	0.844585	-0.311527	-0.188481	-0.508402	-0.555839	-0.0368605	0.236233
At3g01970	0.263174	-0.24671	0.608551	-0.658872	-0.510536	0.180005	-0.722034	-0.445347	-0.149136
At2g24430	0.08915	-0.0821693	0.535907	-0.371563	-0.318825	0.22002	-0.555154	-0.442661	-0.29248
At5g13080	0.066843	-0.109511	0.457817	-0.399201	-0.464663	-0.379017	-0.86	-0.340858	-0.247651
At5g39610	-0.334457	-0.354341	0.655146	-0.40153	-0.563181	-0.353565	-0.953802	-0.260311	-0.424128
At3g50410	-0.279334	-0.295957	-0.328643	-0.134315	-0.49877	-0.0997658	-0.645322	0.048492	0.39664
At3g18400	0.101521	-0.472773	0.0784297	-0.338064	-0.576324	0.0071606	-0.846117	-0.497994	0.369181
At5g17430	-0.0341148	-0.524018	-0.0462451	-0.0975274	-0.177509	-0.59361	-0.607138	-0.262679	-0.0350665
At3g15510	0.80626	-0.191388	0.484499	-0.199756	-0.429203	-0.849321	0.557916	0.0422207	0.0164455
At5g66300	-0.554632	-0.0405376	0.709169	-0.569463	-0.661884	-0.0952277	0.499294	0.111775	0.11291
At5g62000	0.355756	-0.184131	0.20351	0.421143	-0.0642635	-0.0816237	-0.58827	0.241907	0.209459
SHOOT
	Cold	Osmo	Salt	Drou	GnTx	Oxid	UV-B	Woun	Heat
At1g29860	0.053898	-0.505827	-0.186906	-0.511865	0.221911	-0.274273	0.00794024	-0.607202	0.0589494
At2g28810	0.757221	-0.48343	0.0483039	0.543197	0.718512	0.984133	0.488699	0.333451	-0.0199271
At4g24470	0.489499	-0.643008	-0.541254	0.138943	-0.607726	-0.536228	-0.263451	-0.253108	-0.107163
At4g31920	0.399278	-0.708297	-0.0426241	0.405372	0.234202	0.379007	-0.517076	0.189638	0.141853
At1g19850	0.499937	-0.408127	0.769135	-0.104605	0.240908	-0.312858	-0.518218	-0.415319	-0.00167568
At1g75080	0.0501033	0.401725	0.368118	-0.0330454	-0.312529	-0.791668	0.234034	-0.340297	-0.173666
At4g26640	0.214303	0.461446	0.150075	0.226387	-0.308467	0.51931	0.103622	-0.0706089	-0.316625
At4g04450	-0.223103	0.152556	0.137266	0.743844	-0.0631329	-0.310995	-0.310794	0.322165	-0.214203
At1g64620	0.459206	0.626936	0.814945	0.62137	-0.365755	-0.587687	-0.457305	0.0503091	0.673273
At5g13180	0.485122	-0.375235	0.772353	-0.418274	-0.563181	0.327942	-0.456762	-0.219305	-0.356197
At2g03340	0.00490358	0.705975	0.898047	-0.286453	0.118874	-0.560271	0.180777	-0.790117	-0.269302
At5g62940	0.838306	0.617763	0.548473	-0.131625	0.539077	0.480241	0.347172	0.00445033	0.293197
At1g65910	0.712901	0.415862	0.780913	0.479914	0.406355	0.703904	0.111634	0.523293	0.251756
At4g10350	0.14168	0.779842	0.151178	0.697286	0.598218	0.418251	0.49333	0.220582	0.733359
At4g38000	0.238864	0.584993	0.462738	0.543073	0.780871	-0.0699347	-0.0261837	0.463528	0.506618
At5g02460	-0.289222	0.0208656	0.547333	0.248548	-0.292778	-0.300953	0.232851	0.718292	0.241037
At1g19040	0.00635728	-0.746412	0.381598	0.0404798	0.148133	-0.525677	-0.070535	0.131965	-0.373494
At3g21175	0.207762	-0.210042	-0.465797	-0.481667	-0.2561	-0.51931	-0.501734	-0.396057	-0.184782
At2g40740	-0.164529	0.225533	0.405582	-0.609133	-0.088491	-0.264048	-0.00730669	0.250689	0.181608
At3g15170	-0.292897	0.518905	0.625783	0.684138	0.142665	-0.258209	0.163194	0.137757	0.0648516
At3g17730	0.614725	0.0344795	-0.322663	-0.197105	-0.389785	-0.402179	-0.290513	0.0369965	-0.475176
At4g18170	-0.568634	-0.155318	-0.304251	-0.00126394	0.0670755	-0.442643	0.104683	-0.169792	-0.17455
At1g71930	0.456795	-0.5989	-0.34402	0.54912	0.611599	0.39909	0.30082	0.609123	0.21385
At2g27300	0.918455	0.334213	0.00659312	0.731782	0.919052	0.797415	0.721294	0.939726	0.854757
At1g30650	0.31205	0.659662	0.0206534	0.362341	0.0314357	0.101941	0.47267	0.356986	0.0945642
At2g24430	0.452354	0.439259	0.27138	0.0509911	-0.116486	0.338209	0.284338	0.290838	0.542423
At1g76420	0.691317	0.768742	0.308276	0.442312	0.34524	0.832829	0.630482	0.403273	0.546334
At5g66940	0.271678	0.532477	0.140382	0.532603	0.681386	0.513947	-0.283602	0.374486	0.406796
At1g51700	-0.217585	-0.227788	-0.100797	0.591197	-0.75911	-0.184525	0.415678	0.170799	-0.16573
At2g38470	-0.607001	-0.566014	-0.917328	0.594036	-0.286634	-0.662945	0.0560567	0.231516	-0.325809
At3g49530	-0.747987	-0.673427	-0.673835	0.531393	-0.537882	-0.640168	-0.217672	0.267454	-0.354335
At4g31550	-0.872783	-0.620152	-0.804744	0.53209	-0.748604	-0.562561	0.3404	0.418665	-0.258362
At4g01250	-0.353062	0.384059	0.240929	0.152317	0.662493	-0.700874	-0.034241	0.146742	-0.313756
At1g54330	0.422873	0.0928936	0.282943	0.267863	0.221522	0.00720441	0.0826459	0.349276	0.443523
At4g31800	-0.836809	-0.336775	-0.47065	0.45132	-0.79844	-0.0787227	-0.244425	0.528312	-0.582268
At5g46590	0.707004	0.406458	0.0268064	0.598334	0.390337	0.496293	0.202594	0.333492	0.0399387
At1g02250	-0.228304	-0.141398	-0.312933	0.375771	0.508974	-0.178395	0.124886	-0.419786	-0.48052
At2g47260	-0.145113	0.683673	0.318357	0.77234	0.469607	0.342963	0.136992	0.263535	0.346687
At3g46640	-0.470576	0.426026	-0.599568	-0.377312	-0.357535	-0.55027	0.0427639	0.262074	-0.31212
At3g50410	-0.254806	-0.834622	0.864334	0.64403	0.559135	-0.1411	-0.793344	-0.0177743	0.215773
At4g22070	-0.597941	-0.606347	0.230972	-0.222533	-0.263491	-0.516093	0.058931	0.2091	-0.249131
At4g01280	0.408924	-0.676434	-0.205665	0.954461	-0.644437	-0.670316	0.0184121	-0.332871	0.0385967
At3g03200	-0.147912	-0.250476	-0.470841	0.0283247	-0.0923089	0.157218	-0.173866	0.124033	0.0607488
At5g62380	-0.327005	-0.596127	-0.579053	0.136321	-0.597354	-0.403637	-0.167662	-0.0235516	-0.0519284
At5g04410	-0.465752	-0.627463	-0.493197	-0.104056	-0.08617	-0.302538	-0.297195	-0.179241	0.225124
At5g17430	0.821599	0.736105	0.872615	-0.125083	0.296577	0.496009	0.340401	0.602642	0.180519
At1g29280	-0.697793	0.715964	0.42042	0.698585	0.548694	0.100447	0.682697	0.0301697	0.385004
At3g15510	-0.116666	0.744016	0.655106	-0.480069	0.354375	-0.57022	0.259935	-0.426707	0.0629199
At4g24240	-0.742279	0.118996	0.638626	-0.0755533	-0.487652	-0.707931	0.329233	-0.396857	-0.355922
At4g01720	-0.508578	0.47764	0.60337	0.0658686	-0.419631	-0.1411	0.126336	-0.348836	0.0633107
At2g32460	-0.438252	0.247521	-0.206579	0.280954	-0.437373	0.399993	0.182444	0.157517	-0.0906178
At1g79580	-0.171502	-0.429822	-0.270398	-0.199819	-0.226697	-0.512021	0.387083	-0.126102	-0.470449
At5g53950	-0.00791788	0.00587544	0.0583655	0.0914122	0.368842	-0.12521	0.182249	-0.179099	-0.296089
At1g32870	-0.272257	-0.39041	-0.692363	0.688595	-0.463751	-0.348838	-0.190691	-0.242747	-0.169795
At1g34190	-0.447029	-0.61598	-0.205499	-0.371074	-0.376544	-0.147975	-0.285135	-0.0785328	-0.326784
At2g30250	-0.780647	-0.563117	-0.646636	0.243977	-0.515359	-0.431993	-0.326678	-0.0800098	-0.479707
At3g10500	0.10853	-0.725159	-0.664419	0.660625	-0.482355	-0.599209	-0.252009	-0.0599464	-0.198843
At3g27010	-0.358395	-0.376639	-0.161837	0.369459	-0.434315	-0.319659	-0.00666019	0.213498	0.223179
At3g10480	-0.302182	-0.385788	-0.233347	0.263249	-0.836765	-0.412646	-0.322104	-0.245797	-0.039334
At2g24570	-0.545268	-0.0597193	-0.88446	0.744653	-0.279674	-0.331852	0.343918	0.380526	0.357383
At1g80840	-0.495041	-0.505728	-0.430872	0.629822	-0.0706653	-0.583094	0.0155014	0.544091	-0.487427
At2g23320	-0.634785	-0.257893	-0.24575	0.438195	0.178388	-0.41389	0.132672	0.469448	-0.41794
At3g01970	-0.720008	-0.675259	-0.674091	-0.618656	-0.286908	-0.806833	-0.406319	-0.716616	-0.27781
At1g62300	-0.410537	-0.187497	-0.396971	0.644828	-0.594829	-0.61259	0.247564	-0.243141	-0.107243
At5g24110	-0.150546	-0.401476	-0.530155	0.793476	0.653794	-0.278603	0.422396	0.802096	0.481489
At5g13080	0.0434463	-0.392795	-0.67778	0.408368	0.36304	-0.454691	0.0570176	-0.232649	0.126135
At3g56400	0.387368	0.0345307	0.80323	0.621379	0.196307	-0.338453	0.243937	-0.653971	-0.190568
At1g34180	0.710583	0.460616	-0.304655	0.456759	0.391382	0.442621	0.242241	0.464794	0.13295
At5g07100	-0.417153	-0.0630971	-0.0342873	-0.0783432	-0.286329	-0.755937	0.136951	0.0249556	-0.241851
At5g18270	0.830748	-0.308526	-0.109288	0.458532	-0.401674	-0.214723	-0.392834	-0.163309	0.367054
At2g30590	-0.350831	0.0100362	-0.151537	-0.764057	-0.10476	-0.534261	-0.835432	-0.334196	-0.61979
At3g04060	-0.37031	-0.750855	-0.396254	-0.554459	-0.391745	-0.824828	-0.14913	-0.524201	-0.297836
At5g64060	0.175731	-0.192012	0.146808	-0.0688066	-0.426642	-0.25614	-0.489439	-0.462758	-0.345735
At3g18400	-0.0904537	0.257869	-0.566188	0.307421	0.300427	-0.16623	0.325219	-0.0964016	-0.0770777
At5g52830	-0.387228	0.387935	-0.552205	0.301418	-0.116583	-0.584166	0.470953	-0.27347	-0.177865
At5g66300	-0.183675	-0.433971	-0.892313	0.154197	-0.371	-0.0815581	0.28237	0.214837	0.0496633
At2g46130	0.0953466	-0.299531	-0.109982	0.529015	-0.785933	-0.490154	-0.662138	-0.0704839	0.167391
At5g62000	-0.430174	-0.617878	-0.0182666	0.269462	0.351575	-0.739024	-0.17168	0.365054	0.138669
At4g01550	-0.366291	-0.606287	-0.747567	0.245152	-0.391461	-0.168639	0.437198	0.0340857	-0.36863
At5g46350	-0.188287	-0.300876	-0.578712	-0.149005	0.279966	0.270206	-0.374765	-0.160805	0.59085
At4g16110	-0.631352	-0.557404	-0.693645	-0.577416	-0.245425	-0.953789	-0.441811	-0.60942	-0.651164
At5g39610	-0.741189	-0.329881	-0.793872	-0.0698172	0.0246094	-0.738439	-0.108587	-0.671979	-0.439042
At5g07680	0.470661	-0.128881	-0.64284	0.72315	0.364735	0.259988	0.454695	0.220904	0.524828
