# Supplementary material for: In silico characterization, molecular phylogeny, and expression profiling of genes encoding legume lectin-like proteins under various abiotic stresses in Arabidopsis thaliana
Source: BMC Genomics. 2022 Jun 29;23:480. doi: 10.1186/s12864-022-08708-0 (PMC9241310; doi:10.1186/s12864-022-08708-0)
Supplement: Supplementary file 15 — Additional file 15: Table S8. Raw data of qRT-PCR. [file 12864_2022_8708_MOESM15_ESM.xlsx]

## Sheet: Sheet1
Table S8 Raw data of qRT-PCR based relative expression analysis of LLPs in Arabidopsis thaliana (AtLLPs) after 2, 6, and 12 h of exposure to six abiotic stresses such as cold, light, oxidative, UV-B, wound, and ozone stress
	Cold				High light				MV				Ozone				UV-B				Wound
AT1g53070		Relative expression	SEM			Relative expression	SEM			Relative expression	SEM			Relative expression	SEM			Relative expression	SEM			Relative expression	SEM
	Control	1	0.10124		Control	1	0.13915		Control	1	0.05406		Control	1	0.07836		0 h	1	0.120893		Control	1	0.06841
	2 h	0.840791	0.0713503		2 h	0.554374	0.0238079		2 h	0.986343	0.0446708		2 h	0.995612	0.109183		2 h	0.55781	0.059725		2 h	0.681388	0.0663083
	6 h	0.810686	0.0745703		6 h	0.649808	0.0417914		6 h	1.06992	0.138098		6 h	1.37306	0.10896		6 h	0.897394	0.09181		6 h	1.07621	0.117448
	12 h	0.514074	0.0324222		12 h	0.889038	0.0711559		12 h	1.81868	0.124941		12 h	2.27382	0.140449		12 h	0.912826	0.144375		12 h	1.53174	0.12845
AT1g53080	Control	1	0.06294		Control	1	0.17006		Control	1	0.04498		Control	1	0.10377		0 h	1	0.156024		Control	1	0.0705
	2 h	1.45988	0.18947		2 h	0.532524	0.0420784		2 h	0.295732	0.0482054		2 h	1.8892	0.20856		2 h	1.52153	0.313827		2 h	0.579474	0.0543865
	6 h	1.90363	0.283138		6 h	0.688504	0.0935946		6 h	1.41263	0.111424		6 h	3.5663	0.558807		6 h	0.516012	0.0658716		6 h	1.13032	0.0677462
	12 h	1.23397	0.172895		12 h	1.17993	0.258217		12 h	2.03872	0.177326		12 h	2.5525	0.187802		12 h	0.88875	0.116161		12 h	0.429331	0.0391996
AT3g16530	Control	1	0.1147		Control	1	0.14439		Control	1	0.13216		Control	1	0.1586		0 h	1	0.118539		Control	1	0.12218
	2 h	10.2667	0.39416		2 h	1.42215	0.0575191		2 h	0.849576	0.0508218		2 h	6.9316	0.965513		2 h	1.50722	0.245783		2 h	1.36935	0.0718121
	6 h	5.59557	0.366163		6 h	1.6502	0.123977		6 h	0.840994	0.0710758		6 h	5.31707	0.290374		6 h	0.828602	0.145539		6 h	1.39071	0.132159
	12 h	1.04711	0.0831402		12 h	0.637206	0.117933		12 h	0.752017	0.111279		12 h	0.139517	0.0108293		12 h	0.280726	0.0570945		12 h	1.25567	0.0601311
AT3g53060	Control	1	0.08042		Control	1	0.1333		Control	1	0.06572		Control	1	0.11297		0 h	1	0.170285		Control	1	0.07638
	2 h	1.65312	0.0538287		2 h	0.532528	0.0305573		2 h	0.826491	0.049484		2 h	1.55918	0.189463		2 h	1.42848	0.183893		2 h	1.18118	0.0876058
	6 h	0.576367	0.0617392		6 h	0.639122	0.0348422		6 h	0.747594	0.0586958		6 h	1.44273	0.0800835		6 h	0.535625	0.0588875		6 h	0.879463	0.0878422
	12 h	0.271367	0.0145934		12 h	0.424637	0.052254		12 h	0.720015	0.0748818		12 h	0.853437	0.0583457		12 h	0.277856	0.028021		12 h	0.560386	0.0371796
AT5g03350	Control	1	0.05037		Control	1	0.1752		Control	1	0.0488		Control	1	0.1224		0 h	1	0.146472		Control	1	0.08688
	2 h	1.18788	0.0479386		2 h	0.771083	0.0302403		2 h	0.632646	0.0501887		2 h	0.785856	0.086463		2 h	0.883445	0.155481		2 h	1.02065	0.0865639
	6 h	3.55125	0.307841		6 h	1.45952	0.129805		6 h	1.33689	0.246724		6 h	5.74403	1.51929		6 h	1.00483	0.148947		6 h	9.11168	0.93892
	12 h	3.07909	0.181787		12 h	2.22798	0.220702		12 h	2.01486	0.139931		12 h	0.68952	0.0563506		12 h	0.901128	0.201446		12 h	14.1995	0.736969
AT1g07460	Control	1	0.08786		Control	1	0.35217		Control	1	0.06708		Control	1	0.46953		Control	1	0.12992		Control	1	0.08216
	2 h	0.977242	0.0856638		2 h	0.353497	0.0581973		2 h	0.0474122	0.00932		2 h	2.02135	0.654389		2 h	0.198604	0.0194471		2 h	0.49872	0.126799
	6 h	1.78437	0.440493		6 h	2.19623	0.698619		6 h	0.899179	0.200148		6 h	10.2219	1.69628		6 h	0.585584	0.0817357		6 h	3.83802	0.571102
	12 h	1.27525	0.147681		12 h	1.76183	0.233989		12 h	0.773146	0.041563		12 h	18.7161	1.41283		12 h	0.323903	0.0768813		12 h	1.3297	0.144759
AT3g15356	Control	1	0.09883		Control	1	0.21163		Control	1	0.05732		Control	1	0.06201		Control	1	0.04317		Control	1	0.02486
	2 h	10.5793	1.01869		2 h	4.10992	0.219282		2 h	0.530265	0.0767863		2 h	10.9115	0.736412		2 h	4.19017	0.495819		2 h	2.67123	0.348768
	6 h	4.27053	0.602917		6 h	6.96139	0.770086		6 h	0.534026	0.0762096		6 h	5.25226	0.293385		6 h	1.29199	0.150911		6 h	1.65359	0.278076
	12 h	4.25713	0.24423		12 h	3.59411	0.574402		12 h	1.08085	0.024608		12 h	0.178038	0.0151718		12 h	0.694991	0.0503724		12 h	5.85157	0.56788
